# Supplementary material for: Black phosphorus boosts wet-tissue adhesion of composite patches by enhancing water absorption and mechanical properties
Source: Nat Commun. 2024 Feb 22;15:1618. doi: 10.1038/s41467-024-46003-6 (PMC10883952; doi:10.1038/s41467-024-46003-6)
Supplement: Supplementary file 8 — Source Data [file 41467_2024_46003_MOESM8_ESM.xlsx]

## Sheet: Fig. 2c
Fig. 2c	Bingding energy (eV)	Intensity (arb. units)	Intensity (arb. units)	Intensity (arb. units.)	Intensity (arb. units)
		Total	NH2	NH	C-NH33+
	403.98	3718.06	3686.74	3695.17	3709.32
	403.88	3720.58	3687.74	3696.53	3711.46
	403.78	3723.22	3688.74	3697.92	3713.68
	403.68	3725.99	3689.74	3699.34	3716
	403.58	3728.9	3690.74	3700.79	3718.43
	403.48	3731.97	3691.75	3702.27	3720.97
	403.38	3735.21	3692.76	3703.78	3723.66
	403.28	3738.65	3693.77	3705.34	3726.49
	403.18	3742.31	3694.79	3706.95	3729.49
	403.08	3746.21	3695.82	3708.6	3732.68
	402.98	3750.38	3696.85	3710.31	3736.09
	402.88	3754.87	3697.9	3712.08	3739.73
	402.78	3759.72	3698.96	3713.91	3743.65
	402.68	3764.98	3700.03	3715.83	3747.89
	402.58	3770.7	3701.14	3717.83	3752.48
	402.48	3776.97	3702.28	3719.92	3757.48
	402.38	3783.88	3703.47	3722.13	3762.97
	402.28	3791.54	3704.73	3724.45	3769
	402.18	3800.11	3706.12	3726.92	3775.69
	402.08	3809.81	3707.71	3729.55	3783.14
	401.98	3820.94	3709.65	3732.36	3791.49
	401.88	3834.06	3712.28	3735.39	3800.92
	401.78	3850.26	3716.45	3738.67	3811.64
	401.68	3872.93	3725.22	3742.23	3823.94
	401.58	3917.03	3753.15	3746.14	3838.18
	401.48	4004.73	3821.84	3750.44	3854.85
	401.38	4003.05	3797.53	3755.22	3874.68
	401.28	3975.67	3742.78	3760.58	3898.65
	401.18	3993.05	3726.49	3766.62	3928.25
	401.08	4030.81	3721.97	3773.51	3965.61
	400.98	4083.37	3720.46	3781.43	4013.72
	400.88	4153.23	3720.09	3790.64	4076.71
	400.78	4245.29	3720.27	3801.48	4159.73
	400.68	4365.88	3720.73	3814.4	4268.9
	400.58	4521.98	3721.36	3830.06	4410.68
	400.48	4720.15	3722.1	3849.43	4590.73
	400.38	4964.84	3722.89	3874.05	4811.95
	400.28	5254.07	3723.74	3906.43	5069.94
	400.18	5572.41	3724.61	3950.53	5345.27
	400.08	5881.87	3725.51	4012.4	5593.93
	399.98	6124.13	3726.43	4100.43	5749.21
	399.88	6252.67	3727.36	4225.03	5754.19
	399.78	6276.34	3728.3	4396.76	5607.17
	399.68	6257.02	3729.24	4622.25	5363.38
	399.58	6254.74	3730.19	4894.3	5090.07
	399.48	6273.18	3731.15	5171.15	4832.67
	399.38	6238.39	3732.11	5358.62	4611.41
	399.28	6054.39	3733.07	5355.74	4431.3
	399.18	5721.02	3734.04	5164.94	4289.73
	399.08	5335.24	3735.01	4888.8	4181.09
	398.98	4983.33	3735.98	4620.06	4098.93
	398.88	4698.91	3736.95	4398.49	4037.06
	398.78	4483.24	3737.93	4230.61	3990.28
	398.68	4325.3	3738.9	4109.5	3954.44
	398.58	4211.39	3739.88	4024.54	3926.49
	398.48	4129.06	3740.85	3965.43	3904.25
	398.38	4068.42	3741.83	3923.82	3886.22
	398.28	4022.52	3742.81	3893.75	3871.37
	398.18	3986.72	3743.79	3871.32	3859
	398.08	3958.07	3744.77	3854.08	3848.58
	397.98	3934.69	3745.75	3840.51	3839.76
	397.88	3915.32	3746.73	3829.64	3832.24
	397.78	3899.1	3747.71	3820.84	3825.81
	397.68	3885.4	3748.69	3813.65	3820.29
	397.58	3873.75	3749.67	3807.74	3815.54
	397.48	3863.78	3750.65	3802.86	3811.45
	397.38	3855.21	3751.63	3798.81	3807.91
	397.28	3847.8	3752.61	3795.45	3804.85
	397.18	3841.38	3753.59	3792.65	3802.21
	397.08	3835.79	3754.58	3790.33	3799.93
	396.98	3830.91	3755.56	3788.41	3797.96
	396.88	3826.66	3756.54	3786.83	3796.27
	396.78	3822.93	3757.52	3785.53	3794.83
	396.68	3819.66	3758.51	3784.48	3793.6
	396.58	3816.79	3759.49	3783.64	3792.55
	396.48	3814.28	3760.47	3782.99	3791.68
	396.38	3812.08	3761.46	3782.49	3790.96
	396.28	3810.15	3762.44	3782.14	3790.38
	396.18	3808.47	3763.42	3781.91	3789.91
	396.08	3807.01	3764.41	3781.79	3789.56

## Sheet: Fig. 2d
Fig. 2d	Bingding energy (eV)	Intensity (arb. units)	Intensity arb. units)	Intensity (arb. units)	Intensity (arb. units)
		Total	P-P	P-P	P-O
	136.98	457.774	455.956	456.023	457.64
	136.88	457.832	455.915	455.984	457.694
	136.78	457.873	455.849	455.921	457.731
	136.68	457.928	455.788	455.862	457.782
	136.58	457.967	455.7	455.777	457.817
	136.48	458.027	455.622	455.701	457.872
	136.38	458.125	455.569	455.651	457.964
	136.28	458.254	455.533	455.618	458.089
	136.18	458.426	455.523	455.61	458.256
	136.08	458.617	455.513	455.604	458.441
	135.98	458.821	455.495	455.588	458.639
	135.88	459.045	455.472	455.569	458.857
	135.78	459.307	455.458	455.559	459.113
	135.68	459.614	455.454	455.559	459.413
	135.58	459.983	455.474	455.582	459.776
	135.48	460.4	455.491	455.604	460.185
	135.38	460.887	455.519	455.637	460.664
	135.28	461.419	455.521	455.643	461.188
	135.18	462.04	455.519	455.647	461.8
	135.08	462.755	455.5	455.633	462.506
	134.98	463.617	455.486	455.625	463.358
	134.88	464.621	455.44	455.585	464.352
	134.78	465.839	455.394	455.545	465.559
	134.68	467.341	455.369	455.527	467.049
	134.58	469.153	455.342	455.508	468.849
	134.48	471.309	455.291	455.466	470.992
	134.38	473.86	455.214	455.397	473.528
	134.28	476.824	455.08	455.272	476.477
	134.18	480.245	454.897	455.099	479.882
	134.08	484.142	454.675	454.888	483.762
	133.98	488.466	454.401	454.625	488.068
	133.88	493.128	454.095	454.332	492.71
	133.78	497.903	453.76	454.011	497.463
	133.68	502.425	453.414	453.679	501.963
	133.58	506.151	453.045	453.326	505.663
	133.48	508.509	452.683	452.982	507.995
	133.38	509	452.314	452.632	508.456
	133.28	507.488	451.966	452.305	506.912
	133.18	504.188	451.622	451.984	503.578
	133.08	499.605	451.262	451.65	498.957
	132.98	494.351	450.901	451.317	493.66
	132.88	488.957	450.558	451.005	488.221
	132.78	483.811	450.268	450.751	483.025
	132.68	479.073	449.987	450.508	478.23
	132.58	474.847	449.723	450.288	473.943
	132.48	471.182	449.498	450.112	470.208
	132.38	468.05	449.299	449.968	466.999
	132.28	465.422	449.134	449.867	464.284
	132.18	463.28	449.035	449.839	462.045
	132.08	461.542	448.969	449.856	460.195
	131.98	460.158	448.941	449.923	458.683
	131.88	459.066	448.935	450.029	457.446
	131.78	458.209	448.936	450.16	456.419
	131.68	457.543	448.932	450.313	455.553
	131.58	457.062	448.943	450.513	454.834
	131.48	456.727	448.944	450.747	454.21
	131.38	456.528	448.934	451.028	453.658
	131.28	456.452	448.894	451.359	453.143
	131.18	456.565	448.879	451.817	452.704
	131.08	456.903	448.899	452.445	452.342
	130.98	457.458	448.922	453.247	452.013
	130.88	458.266	448.947	454.26	451.712
	130.78	459.351	448.964	455.511	451.42
	130.68	460.736	448.971	457.025	451.13
	130.58	462.428	448.972	458.81	450.837
	130.48	464.382	448.961	460.816	450.529
	130.38	466.508	448.976	462.95	450.233
	130.28	468.553	449.022	464.948	449.943
	130.18	470.122	449.102	466.401	449.642
	130.08	470.842	449.261	466.915	449.353
	129.98	470.547	449.547	466.299	449.095
	129.88	469.413	449.988	464.692	448.859
	129.78	467.855	450.603	462.474	448.624
	129.68	466.294	451.399	460.029	448.364
	129.58	465.089	452.453	457.697	448.128
	129.48	464.368	453.745	455.616	447.91
	129.38	464.082	455.176	453.83	447.702
	129.28	464.005	456.521	452.339	447.502
	129.18	463.734	457.405	451.115	447.313
	129.08	462.863	457.46	450.123	447.134
	128.98	461.279	456.612	449.323	446.966
	128.88	459.231	455.151	448.679	446.809
	128.78	457.091	453.48	448.157	446.663
	128.68	455.119	451.889	447.731	446.531
	128.58	453.431	450.512	447.381	446.41
	128.48	452.044	449.385	447.091	446.304
	128.38	450.936	448.498	446.851	446.211
	128.28	450.065	447.816	446.652	446.134
	128.18	449.388	447.304	446.49	446.072
	128.08	448.865	446.926	446.36	446.026

## Sheet: Fig. 2e
Fig.2e	Time (min)	Swelling degree (%)		Swelling degree (%)		Swelling degree (%)		Swelling degree (%)		Swelling degree (%)
		CP (mean)	CP (SD)	CPB-0.2 (mean)	CPB-0.2 (SD)	CPB-0.6 (mean)	CPB-0.6 (SD)	CPB (mean)	CPB (SD)	CPB-1.2 (mean)	CPB-1.2 (SD)
	0	0	0	0	0	0	0	0	0	0	0
	5	126.401	10.4501	151.974	15.4658	150.554	8.6806	170.037	25.2376	142.827	7.95468
	10	166.272	12.1477	199.371	13.8561	190.672	8.59362	208.994	30.5815	199.953	3.88029
	20	182.636	14.6946	209.74	32.8665	221.625	8.90136	236.484	28.3821	235.874	8.19844
	30	181.831	23.1998	210.546	26.0618	237.979	14.4254	246.177	15.525	255.469	7.36862
	60	184.242	23.658	217.297	23.2175	243.983	10.1878	249.805	14.0927	271.84	10.4132

## Sheet: Fig.2f
Fig.2f	Time (min)	water vapor uptake (g/g)		water vapor uptake (g/g)		water vapor uptake (g/g)		water vapor uptake (g/g)		water vapor uptake (g/g)
		CP (mean)	CP (SD)	CPB-0.2 (mean)	CPB-0.2 (SD)	CPB-0.6 (mean)	CPB-0.6 (SD)	CPB(mean)	CPB (SD)	CPB-1.2 (mean)	CPB-1.2 (SD)
	0	0	0	0	0	0	0	0	0	0	0
	5	0.00829	0.00762	0.02068	0.01466	0.01685	0.00821	0.03748	0.00238	0.03463	0.01375
	10	0.02351	0.00509	0.04065	0.01205	0.02644	0.01777	0.05607	0.01615	0.04253	0.01801
	20	0.17155	0.05779	0.18544	0.02367	0.16108	0.02331	0.21166	0.01825	0.2282	0.02343
	30	0.22925	0.01658	0.25855	0.02668	0.26879	0.01485	0.31717	0.0096	0.34792	0.03429
	60	0.37395	0.01543	0.41991	0.03984	0.42094	0.02784	0.48386	0.01056	0.49925	0.07026

## Sheet: Fig. 3b
Fig. 3b		Shear strength (KPa)
		Without PAA-DA
		Skin		Stomach		Heart		Liver
		mean	SD	mean	SD	mean	SD	mean	SD
	CP	65.875	3.76588	176.969	12.0699	23.4033	3.63928	44.0262	2.91841
	CPB	118.967	17.5428	360.327	7.60954	26.5767	2.73858	49.31	5.34237
		With PAA-DA
		Skin		Stomach		Heart		Liver
		mean	SD	mean	SD	mean	SD	mean	SD
	CP	133.5	8.27567	274.43	30.3188	40.2933	4.11372	69.76	12.075
	CPB	171.3	20.4472	415.247	63.8305	46.3733	6.06083	103.35	17.0678

## Sheet: Fig. 3d
Fig. 3d		Force/width (N/m)
		Without PAA-DA
		Skin		Stomach		Heart		Liver
		mean	SD	mean	SD	mean	SD	mean	SD
	CP	378.007	30.2681	141.8	8.71	301.333	32.2328	19.5216	3.75438
	CPB	421.817	21.6364	383.25	22.3215	378.32	21.0958	26.3224	5.94241
		With PAA-DA
		Skin		Stomach		Heart		Liver
		mean	SD	mean	SD	mean	SD	mean	SD
	CP	457.18	22.6987	390.57	16.2848	462.913	37.0047	38.6118	6.96912
	CPB	638.243	13.4669	520.603	38.2027	589.737	38.5893	61.6939	6.76745

## Sheet: Fig. 3e
Fig. 3e	CP		CPB				CP		CPB				Shear strength (KPa)					Force/width (N/m)
	Displacement (mm)	Shear strength (KPa)	Displacement (mm)	Shear strength (KPa)			Displacement (mm)	Force/width (N/m)	Displacement (mm)	Force/width (N/m)				mean	SD				mean	SD
	0	3.30312	0	4.67329			0	30.4078	0	30.36			CP	202.843	20.5204			CP	144.11	3.55457
	0.01023	3.33011	0.03346	5.29155			0.13363	33.4431	0.13256	33.0691			CPB	252.303	30.5832			CPB	251.053	32.5303
	0.02417	3.77548	0.05014	5.90981			0.19197	34.2157	0.19165	33.6875
	0.04053	3.88007	0.06684	6.49897			0.24607	39.7344	0.24223	36.9562
	0.05732	4.61223	0.08362	7.6773			0.28833	39.9275	0.28431	40.1953
	0.0741	5.33426	0.1003	8.63741			0.32189	43.2663	0.31798	40.7548
	0.09098	6.38019	0.11708	9.41569			0.34721	46.0808	0.34329	41.6971
	0.10764	7.3249	0.13389	10.8195			0.3661	46.5499	0.36224	47.7338
	0.12431	8.28311	0.15057	12.2306			0.38302	47.9296	0.37926	47.3804
	0.14115	9.464	0.1673	13.7144			0.39954	49.53	0.39581	46.5265
	0.15785	10.7326	0.18408	15.6419			0.41614	50.6889	0.41241	49.4417
	0.1737	12.0485	0.20084	17.9258			0.43297	51.7099	0.42914	49.9129
	0.19134	13.4453	0.21744	20.6098			0.44962	52.7308	0.44589	52.6809
	0.20804	14.9973	0.2342	23.5338			0.46633	53.807	0.46262	52.3864
	0.22475	16.5696	0.25103	26.5887			0.48308	54.8279	0.4793	51.8564
	0.24153	18.3713	0.2669	30.3128			0.49979	55.9868	0.49598	56.6857
	0.25831	20.3349	0.28446	34.2914			0.5166	56.4835	0.51268	56.0673
	0.27502	22.2311	0.30119	38.161			0.53338	59.1601	0.52949	54.9189
	0.29177	24.2285	0.31785	42.096			0.55003	61.5883	0.54622	56.1262
	0.30853	26.4014	0.33463	45.8856			0.56679	61.0364	0.56295	59.5126
	0.32521	28.5944	0.35144	49.8424			0.58273	62.7472	0.57973	60.1016
	0.34194	30.9427	0.36804	53.712			0.60027	61.5055	0.59644	60.985
	0.35872	33.3045	0.38474	57.6324			0.61706	65.5617	0.61312	64.5187
	0.37545	35.7945	0.40157	62.2366			0.63384	67.714	0.6299	65.3432
	0.39223	38.352	0.41841	65.1752			0.65049	67.3277	0.64668	66.5799
	0.40893	40.7475	0.43517	68.2374			0.66714	72.0738	0.66341	67.0806
	0.42556	42.8326	0.45192	71.2559			0.68395	72.2117	0.68006	69.7013
	0.44234	44.4994	0.46855	72.9725			0.70071	73.0119	0.69687	72.7639
	0.45913	45.2956	0.4852	74.8345			0.71736	74.3916	0.7136	73.2056
	0.47575	46.6722	0.50206	77.4531			0.73414	77.3717	0.73033	75.9441
	0.49248	48.845	0.51874	79.8024			0.75087	79.9102	0.74701	76.0031
	0.50934	51.5442	0.53539	81.7881			0.76755	80.3517	0.76369	80.7146
	0.52602	53.4066	0.5522	84.5594			0.78438	83.4974	0.78042	84.8961
	0.54278	55.2016	0.56893	87.4834			0.80114	87.2501	0.7973	80.8324
	0.55956	57.0843	0.58571	89.9855			0.81784	87.4984	0.81401	86.9574
	0.57545	57.8738	0.60244	92.3348			0.83457	88.133	0.83066	86.9574
	0.59302	60.8834	0.61912	94.0151			0.8513	91.7754	0.84747	87.4874
	0.60977	63.5421	0.63585	96.5099			0.86806	93.8725	0.8642	93.4357
	0.62645	65.8904	0.65266	99.5212			0.88479	94.6175	0.88095	93.7302
	0.64321	68.6368	0.66947	102.933			0.90152	97.7355	0.89776	97.6172
	0.65994	70.9918	0.68614	106.046			0.91817	99.7222	0.91444	98.5006
	0.67659	73.2794	0.70285	108.97			0.9349	102.702	0.93107	100.326
	0.69329	75.5264	0.71963	112.061			0.95171	103.337	0.9479	102.24
	0.71013	77.8072	0.73628	115.021			0.96844	106.4	0.96466	105.686
	0.72691	80.1623	0.75304	117.974			0.98517	108.883	0.98133	108.63
	0.74362	82.3014	0.76987	120.76			1.00195	111.367	0.99809	109.219
	0.76032	84.3797	0.78647	123.539			1.01868	113.74	1.01474	113.99
	0.77705	86.006	0.8032	126.295			1.03541	114.347	1.03142	114.814
	0.79381	88.1046	0.81996	129.176			1.0522	118.431	1.04828	118.996
	0.81054	90.5204	0.83664	132.143			1.06885	119.286	1.06504	119.526
	0.82729	92.2681	0.85344	134.194			1.08553	120.528	1.08172	122.765
	0.84402	93.9618	0.87017	136.697			1.10231	124.28	1.09852	127.418
	0.8608	95.8175	0.88683	139.642			1.11906	126.819	1.11523	128.39
	0.87751	98.0173	0.90363	142.028			1.13577	127.205	1.13196	131.776
	0.89421	99.8325	0.92042	144.989			1.15255	130.737	1.14874	134.956
	0.91097	101.202	0.93715	147.731			1.16928	131.703	1.1655	135.722
	0.92767	103.254	0.95382	149.92			1.18593	135.042	1.18212	138.902
	0.94435	105.481	0.97063	152.102			1.20277	135.704	1.19885	143.084
	0.96105	106.844	0.98731	154.211			1.2195	139.07	1.21563	145.498
	0.97784	108.227	1.00409	156.219			1.23612	139.926	1.23242	146.264
	0.99373	110.326	1.02088	158.234			1.25285	141.388	1.24907	149.739
	1.01135	112.046	1.03758	160.045			1.26966	142.795	1.26588	153.449
	1.02813	114.017	1.05421	161.856			1.28652	144.009	1.28255	155.923
	1.04486	115.94	1.07104	164.249			1.30333	146.521	1.29921	159.81
	1.06157	117.64	1.0878	166.278			1.32001	146.879	1.31604	159.898
	1.0784	119.503	1.10437	168.439			1.33666	148.038	1.33272	164.286
	1.09513	121.048	1.1211	170.766			1.35334	149.031	1.34937	164.286
	1.11178	122.749	1.13786	172.97			1.37009	152.646	1.36626	164.256
	1.12859	124.253	1.15459	175.072			1.3869	149.004	1.38304	169.939
	1.14529	125.832	1.17134	177.269			1.40358	134.821	1.39977	170.381
	1.16202	127.249	1.1882	179.407			1.42026	133.966	1.41658	173.179
	1.17875	128.788	1.20491	181.517			1.43696	129.799	1.43323	175.417
	1.19541	130.36	1.22166	183.32			1.45377	134.159	1.44905	178.656
	1.21216	131.838	1.23845	185.764			1.47058	133.386	1.46666	181.424
	1.22892	133.282	1.2551	187.285			1.48726	132.158	1.48345	181.895
	1.24568	134.679	1.2718	188.419			1.50388	133.179	1.50012	185.134
	1.26235	136.197	1.28861	190.434			1.52069	133.745	1.51604	188.079
	1.27908	137.958	1.30531	191.46			1.53747	133.414	1.53358	191.082
	1.29587	139.423	1.32204	192.602			1.55426	131.896	1.55024	193.379
	1.31262	140.3	1.3388	194.093			1.57106	134.048	1.56699	194.292
	1.32943	141.143	1.35543	195.533			1.58772	134.573	1.58372	199.151
	1.34613	143.067	1.37216	197.235			1.60439	135.042	1.60048	204.923
	1.36276	144.686	1.38891	198.879			1.62112	135.787	1.61721	204.393
	1.37946	145.476	1.40567	200.813			1.63793	139.457	1.63391	210.282
	1.3963	147.021	1.4224	202.545			1.65461	138.96	1.65067	212.402
	1.41308	147.891	1.43921	204.058			1.67129	138.187	1.66743	214.581
	1.42973	149.309	1.45596	205.614			1.68799	138.684	1.68431	220.058
	1.44641	150.584	1.47261	207.287			1.70467	140.671	1.70096	220.235
	1.46311	151.886	1.48948	208.8			1.72145	140.643	1.71764	223.298
	1.4799	153.566	1.50534	210.036			1.73826	140.698	1.73448	225.594
	1.49671	154.727	1.52278	211.578			1.75494	140.947	1.75118	224.652
	1.51338	155.807	1.53959	212.953			1.77175	141.857	1.76786	224.402
	1.53003	157.048	1.55632	214.146			1.7885	142.326	1.78461	225.006
	1.54684	158.317	1.57305	215.055			1.80521	142.878	1.80132	224.844
	1.56363	159.714	1.58983	216.394			1.82194	142.726	1.81805	224.873
	1.58033	160.861	1.60656	218.176			1.83872	142.975	1.83483	223.592
	1.59714	161.785	1.62321	219.652			1.85537	143.099	1.85151	223.003
	1.61392	162.683	1.63992	220.918			1.87208	143.306	1.86732	223.401
	1.63055	164.026	1.65672	222.14			1.88886	143.513	1.88502	223.077
	1.6473	165.301	1.67343	223.689			1.90554	143.202	1.90175	223.136
	1.66408	166.367	1.69016	224.816			1.92229	143.678	1.91843	225.712
	1.68079	167.46	1.70697	225.355			1.93907	143.43	1.93521	226.331
	1.69749	168.999	1.72372	226.824			1.9558	143.409	1.95202	227.597
	1.71417	170.605	1.74035	228.199			1.97248	143.651	1.96867	228.716
	1.7309	171.678	1.75721	228.555			1.98921	144.782	1.9854	231.778
	1.74763	172.272	1.77386	229.559			2.00599	144.203	2.00221	231.248
	1.76439	173.608	1.79054	230.272			2.02267	144.534	2.01886	234.075
	1.78099	174.64	1.80743	231.086			2.03951	144.603	2.03562	234.9
	1.79782	175.437	1.8241	232.396			2.05626	145.5	2.0524	235.43
	1.81468	176.408	1.84078	233.487			2.07294	145.044	2.06905	235.415
	1.83128	177.663	1.85762	234.796			2.08972	145.5	2.08583	237.521
	1.84809	178.804	1.87427	235.916			2.10651	145.624	2.10256	240.436
	1.86487	179.519	1.89095	236.687			2.12318	145.065	2.11927	240.377
	1.8816	180.653	1.90773	237.647			2.13986	143.54	2.13605	240.819
	1.89831	181.537	1.92443	238.484			2.15664	141.94	2.15281	246.031
	1.91506	182.36	1.94111	239.269			2.17337	140.229	2.16954	248.269
	1.93174	183.149	1.95794	240.309			2.1901	139.65	2.18621	247.739
	1.94847	183.905	1.97467	241.117			2.20691	141.885	2.20297	248.21
	1.96536	184.83	1.99135	241.888			2.22349	138.85	2.21975	252.038
	1.98206	185.99	2.00811	242.833			2.24027	139.208	2.23638	252.568
	1.99874	187.084	2.02494	243.779			2.25622	136.863	2.25316	255.807
	2.01547	188.008	2.04159	245.066			2.27373	139.677	2.26992	257.927
	2.03212	188.568	2.0583	245.677			2.29046	140.119	2.28662	258.546
	2.04882	189.013	2.07511	246.383			2.30729	137.967	2.30343	259.105
	2.06563	189.816	2.09181	248.041			2.32394	140.616	2.32019	258.811
	2.08247	190.633	2.10857	248.154			2.3407	139.595	2.33684	262.462
	2.09912	191.686	2.12527	249.125			2.35748	139.167	2.35367	263.257
	2.11585	192.786	2.14198	250.136			2.37419	138.353	2.37032	264.023
	2.13263	193.724	2.15868	250.66			2.39089	138.56	2.387	266.408
	2.14931	194.243	2.17538	251.38			2.40767	138.781	2.40384	269.588
	2.16614	195.1	2.19217	252.311			2.42438	139.705	2.42059	269.588
	2.18285	196.423	2.20903	253.147			2.44111	139.174	2.43727	273.122
	2.19947	196.365	2.22581	253.969			2.45792	139.857	2.45408	276.361
	2.21623	197.205	2.24251	254.893			2.47459	140.836	2.47089	275.36
	2.23299	197.658	2.25916	255.329			2.49127	139.953	2.48751	276.891
	2.24885	198.143	2.27603	255.817			2.50808	139.236	2.50424	272.592
	2.26642	198.717	2.29265	256.726			2.52484	139.871	2.52097	272.504
	2.2832	198.994	2.3093	257.999			2.54151	140.45	2.5377	274.536
	2.29988	200.094	2.32614	259.49			2.55824	140.864	2.55449	270.707
	2.31661	200.654	2.34198	260.894			2.57497	140.878	2.57116	269.795
	2.33344	201.274	2.35957	262.239			2.5917	141.25	2.58776	269.176
	2.35015	202.192	2.3763	263.447			2.60846	141.499	2.60452	267.174
	2.3669	202.88	2.39298	264.094			2.6253	141.443	2.62133	266.614
	2.38371	203.569	2.40966	264.785			2.64192	141.098	2.63803	266.349
	2.40039	204.082	2.42636	265.57			2.6586	141.14	2.65471	266.835
	2.4171	204.696	2.44312	266.821			2.67541	140.643	2.67149	268.057
	2.43388	204.807	2.45985	267.971			2.6913	139.733	2.6882	268.234
	2.45061	205.397	2.47666	268.756			2.70892	140.05	2.70498	267.512
	2.46729	206.039	2.49346	269.171			2.7257	140.974	2.72176	266.497
	2.48404	206.632	2.51019	269.92			2.74233	141.388	2.73854	265.26
	2.50082	206.997	2.527	271.135			2.75901	140.864	2.75519	264.347
	2.51748	207.564	2.54373	271.426			2.77576	141.085	2.77198	264.995
	2.53426	208.225	2.56038	272.102			2.79254	140.415	2.78873	262.874
	2.55101	208.893	2.57711	273.019			2.80927	140.443	2.80552	258.988
	2.56767	208.991	2.59392	273.404			2.82606	140.629	2.82227	259.135
	2.58445	209.072	2.61068	274.466			2.84273	140.202	2.83892	260.475
	2.60115	209.615	2.62736	275.397			2.85946	140.457	2.85558	260.224
	2.61788	210.047	2.64406	276.539			2.87632	140.402	2.87236	259.842
	2.63464	210.151	2.66082	277.776			2.89303	140.574	2.88911	260.254
	2.65142	210.924	2.67755	277.714			2.90968	142.023	2.90587	260.313
	2.66724	211.43	2.69425	278.125			2.92641	141.705	2.92252	259.783
	2.68478	211.741	2.71093	278.619			2.94314	142.216	2.93925	259.996
	2.70159	212.28	2.72761	278.954			2.95982	143.264	2.95606	261.196
	2.71829	212.645	2.74447	279.47			2.97658	144.23	2.97282	262.168
	2.73497	213.124	2.76128	279.936			2.99333	143.747	2.9896	261.476
	2.75188	213.792	2.77795	279.925			3.01001	144.423	3.00622	261.77
	2.76856	214.244	2.79474	279.998			3.02674	144.534	3.02288	265.407
	2.78521	214.872	2.81149	280.51			3.0435	144.699	3.03974	262.639
	2.80204	215.614	2.82817	280.554			3.0603	147.293	3.05639	265.23
	2.81872	215.972	2.84501	280.485			3.07716	146.934	3.07317	267.586
	2.83548	216.444	2.86171	280.27			3.09311	147.348	3.08985	266.997
	2.85218	217.179	2.87839	280.099			3.1106	144.534	3.10655	266.349
	2.86889	217.739	2.89506	279.507			3.12733	144.561	3.1225	265.584
	2.88559	218.34	2.91187	278.808			3.14406	147.348	3.14009	265.981
	2.90242	219.278	2.92858	278.685			3.16068	143.154	3.15685	266.673
	2.91915	219.939	2.94526	278.197			3.17739	146.521	3.17277	266.202
	2.93581	220.601	2.96201	278.939			3.19425	145.769	3.19039	266.371
	2.95256	221.383	2.97879	279.463			3.21101	144.603	3.20709	266.85
	2.96935	221.775	2.99545	279.783			3.22771	142.74	3.22379	266.747
	2.9861	222.051	3.01228	281.005			3.24444	141.526	3.24058	266.82
	3.00288	222.895	3.02901	281.645			3.26107	141.499	3.25725	266.997
	3.01959	224.15	3.04566	281.711			3.2778	141.305	3.27398	264.465
	3.03627	224.13	3.06244	279.79			3.2946	140.008	3.29077	264.7
	3.05294	225.048	3.07915	245.532			3.31128	140.064	3.30758	267.527
	3.06973	225.844					3.32799	139.76	3.32425	264.347
	3.08643	226.444					3.34474	138.325	3.34098	267.527
	3.10321	226.998					3.36155	137.884	3.35771	262.58
	3.12005	227.254					3.37833	138.091	3.37437	262.403
	3.13672	228.057					3.39511	137.911	3.39112	264.582
	3.15345	228.833					3.41182	137.663	3.40793	263.611
	3.17024	228.934					3.42847	137.511	3.42458	263.272
	3.18686	229.11					3.44523	137.429	3.44123	264.052
	3.20359	229.278					3.46203	136.904	3.45804	264.435
	3.2204	229.478					3.47877	135.373	3.47485	264.156
	3.23711	229.636					3.49544	135.318	3.49166	264.641
	3.25378	230.081					3.51207	135.801	3.50839	266.29
	3.27059	230.156					3.52877	135.497	3.52496	267.115
	3.28724	230.193					3.54561	132.393	3.5408	266.703
	3.30397	229.704					3.56236	132.917	3.5585	265.996
	3.32081	229.063					3.57904	133.676	3.57528	264.906
	3.33743	228.057					3.59572	133.179	3.59199	264.877
	3.35403	226.998					3.61253	132.144	3.60872	264.7
	3.37087	225.871					3.62928	133.552	3.6255	264.361
	3.38768	224.164					3.64607	132.503	3.6422	263.405
	3.40454	222.038					3.66285	132.627	3.65899	263.434
	3.42135	220.722					3.67953	133.096	3.67572	263.213
	3.43797	220.209					3.6962	133.883	3.69239	266.232
	3.45465	219.406					3.71299	133.869	3.7091	265.996
	3.47133	218.293					3.72969	133.91	3.72588	264.833
	3.48813	217.638					3.74645	133.924	3.74261	266.82
	3.50492	216.869					3.76315	134.186	3.75942	265.392
	3.52165	215.911					3.77986	132.558	3.77612	264.111
	3.53827	214.608					3.79653	132.558	3.7928	264.435
	3.55498	212.415					3.81334	133.427	3.8095	265.878
	3.57179	211.275					3.83012	133.579	3.82626	268.705
	3.58854	210.546					3.84678	133.055	3.84299	265.702
	3.60522	210.128					3.86353	133.386	3.85975	266.29
	3.62195	210.054					3.88037	133.193	3.87648	269.824
	3.63873	210.02					3.89707	132.938	3.89313	266.467
	3.65546	210.025					3.91383	133.158	3.90986	266.055
	3.67222	209.834					3.92969	132.338	3.92669	267.94
	3.68903	209.689					3.94723	133.069	3.94332	268.764
	3.70573	209.618					3.96404	128.143	3.95921	269.117
	3.72241	209.637					3.98085	129.026	3.97694	268.97
	3.73911	209.487					3.99748	130.434	3.99364	270.383
	3.75589	208.758					4.01415	127.205	4.01029	274.359
	3.77257	208.11					4.03096	130.13	4.02715	274.565
	3.78938	206.889					4.04769	129.123	4.04388	274.889
	3.80603	202.968					4.06434	128.488	4.06053	277.186
	3.82274	196.477					4.08113	127.398	4.07729	278.04
	3.83949	189.013					4.0978	126.074	4.09402	279.335
	3.85628	173.23					4.11456	126.019	4.11072	282.722
	3.87298	109.253					4.13137	124.556	4.12751	282.693
							4.14813	122.073	4.14421	286.373
							4.16483	122.321	4.16084	289.259
							4.18159	121.88	4.17764	285.136
							4.19834	118.044	4.1944	288.847
							4.21502	117.658	4.21108	283.664
							4.23175	116.996	4.22791	286.786
							4.24848	116.113	4.24467	289.2
							4.26513	112.194	4.26137	288.317
							4.28191	111.946	4.2781	287.919
							4.2987	107.779	4.29486	288.258
							4.31535	105.241	4.31154	287.316
							4.33208	102.813	4.32827	285.225
							4.34803	99.06	4.34505	284.459
									4.36178	281.721
									4.37854	281.161
									4.39529	281.043
									4.41197	281.176
									4.4286	280.926
									4.44546	279.689
									4.46221	278.57
									4.47884	279.262
									4.49565	275.713
									4.51238	271.061
									4.52911	271.532
									4.54594	271.237
									4.56265	268.234
									4.57938	271.591
									4.59605	272.533
									4.61278	269.058
									4.62954	264.936
									4.64635	265.201
									4.66305	265.731
									4.67968	266.32
									4.69646	267.115
									4.71327	270.354
									4.72989	270.001
									4.74668	269.058
									4.76346	269.662
									4.78009	269.309
									4.79606	269.103
									4.81365	269.117
									4.83033	272.298
									4.84617	276.008
									4.86381	276.391
									4.88054	274.653
									4.8973	274.182
									4.91411	274.005
									4.93076	273.682
									4.94736	273.623
									4.96414	275.89
									4.98098	275.449
									4.99765	280.778
									5.01441	278.128
									5.03119	277.863
									5.04787	278.01
									5.06476	275.419
									5.08151	279.777
									5.09809	279.659
									5.11482	277.068
									5.1316	274.182
									5.14828	271.355
									5.16514	267.998
									5.18182	263.405
									5.19839	262.904
									5.21434	262.433
									5.23193	262.698
									5.24868	262.241
									5.26549	258.34
									5.28228	255.042
									5.29898	254.453
									5.31574	254.07
									5.33252	254.453
									5.34912	253.952
									5.3658	252.627
									5.38258	253.319
									5.39941	252.848
									5.41614	249.093
									5.43277	252.391
									5.44945	252.774
									5.4662	253.098
									5.48304	252.921
									5.49977	252.804
									5.51652	252.656
									5.53323	252.009
									5.54998	250.271
									5.56674	253.687
									5.58355	253.422
									5.60025	252.156
									5.6169	251.331
									5.63275	250.36
									5.65044	250.875
									5.66712	250.065
									5.6838	249.064

## Sheet: Fig. 3g
Fig. 3g	Time (h)	Shear strength (KPa)
		CP		CPB
		mean	SD	mean	SD
	0	26.63	5.19135	42.1933	4.38318
	12	60.3333	7.42734	78.7467	3.56443
	48	133.5	8.27567	171.3	20.4472
	Time (h)	Force/width (N/m)
		CP		CPB
		mean	SD	mean	SD
	0	11.2667	0.66218	33.9533	7.65017
	12	160.627	33.4256	227.71	43.6077
	48	457.18	22.6987	638.243	13.4669

## Sheet: Fig. 4d
		Fig. 4d		Total blood loss (g)
				mean	SD
			No treatment	0.4236	0.0779509
			With the CPB	0.0648333	0.0139115

## Sheet: Fig. 4g
Fig. 4g		CP		CPB		Cu foil
		Time (s)	Potential (arb. units)	Time (s)	Potential (arb. units)	Time (s)	Potential (arb. units)
		0	0.00403	0	0.04334	0	0.01697
		0.0005	0.003	0.0005	0.03389	0.0005	0.0135
		0.001	0.00191	0.001	0.03921	0.001	0.01562
		0.0015	0.000843048	0.0015	0.04084	0.0015	0.01011
		0.002	0.00279	0.002	0.03722	0.002	0.0114
		0.0025	0.00204	0.0025	0.03387	0.0025	0.01352
		0.003	0.00112	0.003	0.04093	0.003	0.01947
		0.0035	-0.000371315	0.0035	0.0377	0.0035	0.02651
		0.004	-0.000945035	0.004	0.03368	0.004	0.0236
		0.0045	-0.00192	0.0045	0.03914	0.0045	0.02597
		0.005	-0.00274	0.005	0.03654	0.005	0.02757
		0.0055	-0.00399	0.0055	0.03008	0.0055	0.03004
		0.006	-0.00467	0.006	0.0287	0.006	0.03474
		0.0065	-0.00513	0.0065	0.02291	0.0065	0.03041
		0.007	-0.00529	0.007	0.01973	0.007	0.02499
		0.0075	-0.00759	0.0075	0.01256	0.0075	0.02768
		0.008	-0.00917	0.008	0.01847	0.008	0.02546
		0.0085	-0.00932	0.0085	0.02993	0.0085	0.02879
		0.009	-0.01092	0.009	0.02502	0.009	0.02845
		0.0095	-0.01248	0.0095	0.02125	0.0095	0.03122
		0.01	-0.01387	0.01	0.01822	0.01	0.02636
		0.0105	-0.0152	0.0105	0.01723	0.0105	0.03145
		0.011	-0.01829	0.011	0.01432	0.011	0.03262
		0.0115	-0.02014	0.0115	0.01428	0.0115	0.03176
		0.012	-0.0201	0.012	0.01826	0.012	0.02995
		0.0125	-0.02142	0.0125	0.01797	0.0125	0.02692
		0.013	-0.0223	0.013	0.00866	0.013	0.02782
		0.0135	-0.02142	0.0135	0.00764	0.0135	0.02326
		0.014	-0.02122	0.014	0.01124	0.014	0.02494
		0.0145	-0.02297	0.0145	0.0053	0.0145	0.02463
		0.015	-0.02362	0.015	-0.000477302	0.015	0.02695
		0.0155	-0.02408	0.0155	0.0019	0.0155	0.02732
		0.016	-0.02375	0.016	-0.000645417	0.016	0.02918
		0.0165	-0.02322	0.0165	0.000525511	0.0165	0.02294
		0.017	-0.02395	0.017	0.00655	0.017	0.0214
		0.0175	-0.02175	0.0175	0.00998	0.0175	0.02256
		0.018	-0.02233	0.018	0.00501	0.018	0.01838
		0.0185	-0.02255	0.0185	-0.0035	0.0185	0.0192
		0.019	-0.0234	0.019	-0.00336	0.019	0.0221
		0.0195	-0.02244	0.0195	-0.000118779	0.0195	0.01859
		0.02	-0.02237	0.02	-0.00676	0.02	0.01545
		0.0205	-0.02281	0.0205	-0.00767	0.0205	0.01443
		0.021	-0.02237	0.021	0.00199	0.021	0.01331
		0.0215	-0.02175	0.0215	-0.00435	0.0215	0.0121
		0.022	-0.02202	0.022	-0.01388	0.022	0.01344
		0.0225	-0.02214	0.0225	-0.01437	0.0225	0.018
		0.023	-0.02196	0.023	-0.01091	0.023	0.01119
		0.0235	-0.02176	0.0235	-0.00585	0.0235	0.00469
		0.024	-0.02163	0.024	-0.00995	0.024	0.00379
		0.0245	-0.02145	0.0245	-0.01576	0.0245	0.01287
		0.025	-0.02198	0.025	-0.0096	0.025	0.00573
		0.0255	-0.02162	0.0255	-0.01141	0.0255	0.00852
		0.026	-0.02052	0.026	-0.01054	0.026	0.00283
		0.0265	-0.01929	0.0265	-0.01768	0.0265	0.00205
		0.027	-0.01797	0.027	-0.02183	0.027	0.00507
		0.0275	-0.01616	0.0275	-0.02799	0.0275	0.01178
		0.028	-0.01691	0.028	-0.0174	0.028	-0.000877581
		0.0285	-0.01565	0.0285	-0.0154	0.0285	0.00242
		0.029	-0.0155	0.029	-0.01922	0.029	0.00405
		0.0295	-0.015	0.0295	-0.01399	0.0295	0.0016
		0.03	-0.01496	0.03	-0.01822	0.03	0.00414
		0.0305	-0.01422	0.0305	-0.01504	0.0305	0.00664
		0.031	-0.014	0.031	-0.01194	0.031	0.00139
		0.0315	-0.01418	0.0315	-0.01196	0.0315	-0.0019
		0.032	-0.0143	0.032	-0.01911	0.032	-0.00238
		0.0325	-0.01393	0.0325	-0.02039	0.0325	-0.00512
		0.033	-0.01233	0.033	-0.01342	0.033	-0.00062418
		0.0335	-0.01197	0.0335	-0.01889	0.0335	-0.000334757
		0.034	-0.01026	0.034	-0.02017	0.034	-0.01184
		0.0345	-0.01117	0.0345	-0.00882	0.0345	-0.00783
		0.035	-0.01096	0.035	-0.01414	0.035	-0.00131
		0.0355	-0.01054	0.0355	-0.00795	0.0355	-0.00465
		0.036	-0.00915	0.036	-0.00938	0.036	-0.01478
		0.0365	-0.00789	0.0365	-0.00794	0.0365	-0.01328
		0.037	-0.00675	0.037	-0.0133	0.037	-0.01368
		0.0375	-0.00566	0.0375	-0.01544	0.0375	-0.01597
		0.038	-0.00431	0.038	-0.01575	0.038	-0.00996
		0.0385	-0.00402	0.0385	-0.01837	0.0385	-0.01303
		0.039	-0.00334	0.039	-0.01624	0.039	-0.00975
		0.0395	-0.00244	0.0395	-0.01872	0.0395	-0.01278
		0.04	-0.00174	0.04	-0.02083	0.04	-0.00739
		0.0405	-0.000944106	0.0405	-0.02184	0.0405	-0.01697
		0.041	-0.000259367	0.041	-0.02176	0.041	-0.02077
		0.0415	0.000908353	0.0415	-0.02171	0.0415	-0.02159
		0.042	0.00241	0.042	-0.02907	0.042	-0.01663
		0.0425	0.00184	0.0425	-0.02203	0.0425	-0.0068
		0.043	0.00214	0.043	-0.02288	0.043	-0.01322
		0.0435	0.00328	0.0435	-0.02051	0.0435	-0.01184
		0.044	0.00361	0.044	-0.03093	0.044	-0.00904
		0.0445	0.00345	0.0445	-0.02537	0.0445	-0.01363
		0.045	0.0051	0.045	-0.01997	0.045	-0.01917
		0.0455	0.00452	0.0455	-0.02564	0.0455	-0.0171
		0.046	0.00584	0.046	-0.02319	0.046	-0.01615
		0.0465	0.00754	0.0465	-0.02506	0.0465	-0.02014
		0.047	0.00925	0.047	-0.027	0.047	-0.02619
		0.0475	0.01068	0.0475	-0.03032	0.0475	-0.02012
		0.048	0.01074	0.048	-0.03702	0.048	-0.02429
		0.0485	0.01233	0.0485	-0.03927	0.0485	-0.02282
		0.049	0.01273	0.049	-0.04205	0.049	-0.02498
		0.0495	0.01377	0.0495	-0.04243	0.0495	-0.0224
		0.05	0.01617	0.05	-0.04075	0.05	-0.01982
		0.0505	0.01767	0.0505	-0.04473	0.0505	-0.0174
		0.051	0.01857	0.051	-0.04419	0.051	-0.01716
		0.0515	0.02009	0.0515	-0.05099	0.0515	-0.0237
		0.052	0.01842	0.052	-0.05493	0.052	-0.02384
		0.0525	0.01857	0.0525	-0.05134	0.0525	-0.02193
		0.053	0.01945	0.053	-0.06023	0.053	-0.0204
		0.0535	0.0197	0.0535	-0.04682	0.0535	-0.01359
		0.054	0.02009	0.054	-0.05618	0.054	-0.01657
		0.0545	0.02024	0.0545	-0.05173	0.0545	-0.0227
		0.055	0.01885	0.055	-0.05205	0.055	-0.01492
		0.0555	0.01764	0.0555	-0.05705	0.0555	-0.01101
		0.056	0.01738	0.056	-0.06068	0.056	-0.01509
		0.0565	0.0164	0.0565	-0.05275	0.0565	-0.01249
		0.057	0.01548	0.057	-0.056	0.057	-0.01409
		0.0575	0.01691	0.0575	-0.04997	0.0575	-0.00411
		0.058	0.01526	0.058	-0.05612	0.058	-0.00883
		0.0585	0.01415	0.0585	-0.04531	0.0585	-0.01305
		0.059	0.01538	0.059	-0.04238	0.059	-0.01476
		0.0595	0.01477	0.0595	-0.03311	0.0595	-0.01496
		0.06	0.01418	0.06	-0.02865	0.06	-0.01519
		0.0605	0.01367	0.0605	-0.0311	0.0605	-0.01023
		0.061	0.01352	0.061	-0.02448	0.061	-0.00925
		0.0615	0.01398	0.0615	-0.01903	0.0615	-0.01374
		0.062	0.01402	0.062	-0.02243	0.062	-0.01553
		0.0625	0.01448	0.0625	-0.0166	0.0625	-0.01045
		0.063	0.01416	0.063	-0.01454	0.063	-0.00458
		0.0635	0.0132	0.0635	-0.00792	0.0635	-0.00886
		0.064	0.01196	0.064	-0.00412	0.064	-0.00144
		0.0645	0.01234	0.0645	-0.00292	0.0645	0.0049
		0.065	0.01028	0.065	-0.00233	0.065	0.00117
		0.0655	0.01017	0.0655	0.00272	0.0655	0.00293
		0.066	0.01024	0.066	0.01176	0.066	-0.00278
		0.0665	0.01035	0.0665	0.00785	0.0665	-0.00134
		0.067	0.01035	0.067	0.00965	0.067	-0.00669
		0.0675	0.01096	0.0675	0.01206	0.0675	-0.00345
		0.068	0.01067	0.068	0.0105	0.068	0.00149
		0.0685	0.01142	0.0685	0.00732	0.0685	0.00312
		0.069	0.01098	0.069	0.01356	0.069	-0.00129
		0.0695	0.01086	0.0695	0.01043	0.0695	-0.00368
		0.07	0.01066	0.07	0.00735	0.07	-0.00414
		0.0705	0.00856	0.0705	0.00706	0.0705	-0.00911
		0.071	0.00869	0.071	0.00488	0.071	-0.01225
		0.0715	0.0077	0.0715	0.0137	0.0715	-0.01029
		0.072	0.00729	0.072	0.01161	0.072	-0.00686
		0.0725	0.00692	0.0725	0.01647	0.0725	-0.00381
		0.073	0.00563	0.073	0.02032	0.073	-0.00503
		0.0735	0.0058	0.0735	0.01261	0.0735	-0.00814
		0.074	0.00653	0.074	0.01143	0.074	-0.00671
		0.0745	0.0077	0.0745	0.01707	0.0745	-0.00674
		0.075	0.00673	0.075	0.01621	0.075	-0.01238
		0.0755	0.00481	0.0755	0.01714	0.0755	-0.01419
		0.076	0.00542	0.076	0.01878	0.076	-0.00613
		0.0765	0.0066	0.0765	0.01847	0.0765	-0.0134
		0.077	0.00495	0.077	0.02296	0.077	-0.01333
		0.0775	0.00515	0.0775	0.02316	0.0775	-0.00647
		0.078	0.00439	0.078	0.01581	0.078	-0.00686
		0.0785	0.00388	0.0785	0.0262	0.0785	-0.0108
		0.079	0.00393	0.079	0.02907	0.079	-0.01337
		0.0795	0.00385	0.0795	0.03112	0.0795	-0.0034
		0.08	0.00387	0.08	0.0281	0.08	-0.000574349
		0.0805	0.00425	0.0805	0.03359	0.0805	0.000543268
		0.081	0.00499	0.081	0.03061	0.081	0.0027
		0.0815	0.00419	0.0815	0.03755	0.0815	0.00247
		0.082	0.00447	0.082	0.04377	0.082	-0.00598
		0.0825	0.00463	0.0825	0.03821	0.0825	-0.00157
		0.083	0.00677	0.083	0.03767	0.083	0.00159
		0.0835	0.00589	0.0835	0.03389	0.0835	0.000275785
		0.084	0.00484	0.084	0.03616	0.084	-0.00258
		0.0845	0.00442	0.0845	0.03688	0.0845	0.00457
		0.085	0.00288	0.085	0.04094	0.085	0.000462489
		0.0855	0.00194	0.0855	0.03803	0.0855	0.00153
		0.086	0.00215	0.086	0.04179	0.086	0.00556
		0.0865	0.00317	0.0865	0.04029	0.0865	0.0038
		0.087	0.00492	0.087	0.04458	0.087	0.00213
		0.0875	0.00602	0.0875	0.05053	0.0875	0.00377
		0.088	0.00665	0.088	0.04532	0.088	0.00218
		0.0885	0.00725	0.0885	0.038	0.0885	0.00801
		0.089	0.00818	0.089	0.04041	0.089	0.00723
		0.0895	0.00899	0.0895	0.03503	0.0895	0.00108
		0.09	0.00851	0.09	0.04021	0.09	0.00881
		0.0905	0.00867	0.0905	0.03941	0.0905	0.0016
		0.091	0.00939	0.091	0.04357	0.091	0.00336
		0.0915	0.00769	0.0915	0.03668	0.0915	0.00153
		0.092	0.00537	0.092	0.03652	0.092	-0.00137
		0.0925	0.00353	0.0925	0.03317	0.0925	0.00273
		0.093	0.00482	0.093	0.03071	0.093	0.00706
		0.0935	0.00455	0.0935	0.03118	0.0935	0.01373
		0.094	0.00543	0.094	0.03298	0.094	0.01513
		0.0945	0.0059	0.0945	0.03292	0.0945	0.00804
		0.095	0.00547	0.095	0.03296	0.095	0.01146
		0.0955	0.00483	0.0955	0.03253	0.0955	0.01119
		0.096	0.00436	0.096	0.02901	0.096	0.00862
		0.0965	0.00334	0.0965	0.02887	0.0965	0.01033
		0.097	0.00335	0.097	0.02015	0.097	0.01407
		0.0975	0.00383	0.0975	0.02749	0.0975	0.01459
		0.098	0.0047	0.098	0.02461	0.098	0.02268
		0.0985	0.00303	0.0985	0.02556	0.0985	0.02237
		0.099	0.00193	0.099	0.02723	0.099	0.02153
		0.0995	0.00184	0.0995	0.02239	0.0995	0.02145
		0.1	0.00101	0.1	0.01227	0.1	0.01878
		0.1005	0.000813134	0.1005	0.01904	0.1005	0.01237
		0.101	-0.000485344	0.101	0.01874	0.101	0.01438
		0.1015	-0.000158079	0.1015	0.01111	0.1015	0.01543
		0.102	0.00051519	0.102	0.02117	0.102	0.01382
		0.1025	0.000330781	0.1025	0.01814	0.1025	0.01543
		0.103	-0.00112	0.103	0.01568	0.103	0.01327
		0.1035	-0.00197	0.1035	0.01282	0.1035	0.01603
		0.104	-0.00241	0.104	0.01376	0.104	0.01317
		0.1045	-0.00373	0.1045	0.00844	0.1045	-0.00038852
		0.105	-0.00459	0.105	-0.00134	0.105	0.00331
		0.1055	-0.00488	0.1055	0.00676	0.1055	0.00577
		0.106	-0.00399	0.106	0.01162	0.106	-0.00952
		0.1065	-0.00406	0.1065	0.01227	0.1065	-0.00456
		0.107	-0.00373	0.107	0.00619	0.107	-0.00161
		0.1075	-0.00295	0.1075	0.0117	0.1075	0.000732617
		0.108	-0.00107	0.108	0.02357	0.108	-0.00805
		0.1085	-0.00106	0.1085	0.01335	0.1085	-0.01552
		0.109	-0.0012	0.109	0.00902	0.109	-0.01049
		0.1095	-0.00127	0.1095	0.00974	0.1095	-0.00849
		0.11	-0.00154	0.11	0.00603	0.11	-0.00742
		0.1105	-0.00301	0.1105	0.00829	0.1105	-0.00661
		0.111	-0.00248	0.111	0.00618	0.111	-0.00626
		0.1115	-0.00259	0.1115	0.00553	0.1115	-0.00245
		0.112	-0.00305	0.112	0.00777	0.112	-0.00597
		0.1125	-0.00289	0.1125	0.00612	0.1125	0.00872
		0.113	-0.00296	0.113	0.000125691	0.113	0.00602
		0.1135	-0.00172	0.1135	0.00569	0.1135	0.00397
		0.114	-0.000185277	0.114	0.00677	0.114	0.00872
		0.1145	-0.000386965	0.1145	0.01114	0.1145	0.01128
		0.115	0.000832443	0.115	0.01039	0.115	0.00852
		0.1155	0.0009537	0.1155	0.006	0.1155	0.01196
		0.116	-0.000688035	0.116	-0.000675564	0.116	0.00312
		0.1165	-0.0013	0.1165	0.01111	0.1165	0.00523
		0.117	-0.000819789	0.117	0.00669	0.117	0.01153
		0.1175	-0.000440005	0.1175	-0.00352	0.1175	0.01763
		0.118	-0.000966049	0.118	-0.01106	0.118	0.00768
		0.1185	-0.000534673	0.1185	-0.00948	0.1185	0.004
		0.119	9.66133e-05	0.119	0.00171	0.119	0.00592
		0.1195	0.000818634	0.1195	-0.00356	0.1195	-0.000341257
		0.12	-0.0014	0.12	-0.00898	0.12	-0.00227
		0.1205	-0.00208	0.1205	-0.00763	0.1205	-0.00569
		0.121	-0.00153	0.121	-0.00761	0.121	0.000619478
		0.1215	-0.00278	0.1215	-0.00183	0.1215	0.00572
		0.122	-0.00208	0.122	0.00148	0.122	-0.00399
		0.1225	-0.0024	0.1225	-0.00179	0.1225	-0.0042
		0.123	-0.00275	0.123	-0.00568	0.123	-0.00297
		0.1235	-0.00391	0.1235	-0.00594	0.1235	-0.000939076
		0.124	-0.00513	0.124	-0.00144	0.124	-0.01197
		0.1245	-0.00514	0.1245	-0.00331	0.1245	-0.00365
		0.125	-0.00717	0.125	0.00291	0.125	0.00231
		0.1255	-0.00629	0.1255	0.000845734	0.1255	-0.000546679
		0.126	-0.00514	0.126	-0.00245	0.126	-0.00315
		0.1265	-0.00589	0.1265	-0.00245	0.1265	-0.00669
		0.127	-0.00523	0.127	-0.00393	0.127	0.00029836
		0.1275	-0.00318	0.1275	-0.0053	0.1275	0.00318
		0.128	-0.00295	0.128	-0.00515	0.128	0.00555
		0.1285	-0.00296	0.1285	-0.00693	0.1285	0.00902
		0.129	-0.00242	0.129	-0.000643116	0.129	0.00423
		0.1295	-0.00378	0.1295	0.00335	0.1295	0.00773
		0.13	-0.00373	0.13	-0.00396	0.13	0.01451
		0.1305	-0.00327	0.1305	-0.00849	0.1305	0.01066
		0.131	-0.00162	0.131	-0.01252	0.131	0.01678
		0.1315	-0.00182	0.1315	-0.01378	0.1315	0.01962
		0.132	-0.00206	0.132	-0.01635	0.132	0.01277
		0.1325	-0.00489	0.1325	-0.01033	0.1325	-0.000978651
		0.133	-0.00585	0.133	-0.00931	0.133	0.00736
		0.1335	-0.00593	0.1335	-0.01407	0.1335	0.01171
		0.134	-0.00661	0.134	-0.01583	0.134	0.00975
		0.1345	-0.00799	0.1345	-0.00716	0.1345	0.01277
		0.135	-0.0093	0.135	-0.00204	0.135	0.00903
		0.1355	-0.00921	0.1355	-0.01254	0.1355	0.01123
		0.136	-0.00885	0.136	-0.02468	0.136	0.01278
		0.1365	-0.00928	0.1365	-0.02	0.1365	0.01555
		0.137	-0.00915	0.137	-0.02686	0.137	0.01747
		0.1375	-0.00784	0.1375	-0.03733	0.1375	0.01832
		0.138	-0.00839	0.138	-0.02584	0.138	0.02053
		0.1385	-0.00796	0.1385	-0.02194	0.1385	0.02193
		0.139	-0.00844	0.139	-0.0238	0.139	0.01651
		0.1395	-0.0078	0.1395	-0.02453	0.1395	0.01466
		0.14	-0.00746	0.14	-0.02563	0.14	0.01271
		0.1405	-0.00898	0.1405	-0.02654	0.1405	0.00763
		0.141	-0.00977	0.141	-0.02488	0.141	0.01384
		0.1415	-0.0096	0.1415	-0.03551	0.1415	0.01951
		0.142	-0.00992	0.142	-0.02992	0.142	0.01855
		0.1425	-0.00894	0.1425	-0.02386	0.1425	0.01753
		0.143	-0.00913	0.143	-0.02354	0.143	0.01601
		0.1435	-0.00965	0.1435	-0.01993	0.1435	0.02004
		0.144	-0.00994	0.144	-0.01295	0.144	0.01427
		0.1445	-0.01001	0.1445	-0.02466	0.1445	0.01452
		0.145	-0.01072	0.145	-0.02368	0.145	0.01192
		0.1455	-0.01005	0.1455	-0.01306	0.1455	0.01732
		0.146	-0.00965	0.146	-0.01379	0.146	0.01474
		0.1465	-0.00931	0.1465	-0.01661	0.1465	0.00932
		0.147	-0.00908	0.147	-0.01337	0.147	0.00715
		0.1475	-0.00757	0.1475	-0.00996	0.1475	0.00583
		0.148	-0.00687	0.148	-0.01023	0.148	0.01165
		0.1485	-0.0048	0.1485	-0.00837	0.1485	0.00872
		0.149	-0.00343	0.149	-0.00197	0.149	0.00394
		0.1495	-0.00249	0.1495	-0.00681	0.1495	0.01012
		0.15	-0.000952666	0.15	-0.014	0.15	0.01272
		0.1505	-0.000410447	0.1505	-0.00589	0.1505	0.01328
		0.151	0.00103	0.151	-0.00605	0.151	0.00808
		0.1515	0.000599221	0.1515	-0.000935828	0.1515	0.00315
		0.152	-1.02072e-05	0.152	-0.00422	0.152	0.0071
		0.1525	1.62495e-05	0.1525	0.000249346	0.1525	-0.0033
		0.153	0.000649042	0.153	0.01368	0.153	-0.00469
		0.1535	0.00119	0.1535	0.00911	0.1535	-0.000487979
		0.154	0.00212	0.154	0.00992	0.154	-0.00916
		0.1545	0.00386	0.1545	0.01534	0.1545	-0.01261
		0.155	0.0046	0.155	0.0214	0.155	-0.00818
		0.1555	0.00474	0.1555	0.01964	0.1555	-0.01358
		0.156	0.00489	0.156	0.01238	0.156	-0.01333
		0.1565	0.005	0.1565	0.02163	0.1565	-0.01138
		0.157	0.00568	0.157	0.02773	0.157	-0.01
		0.1575	0.0051	0.1575	0.02427	0.1575	-0.0056
		0.158	0.0053	0.158	0.02442	0.158	-0.00851
		0.1585	0.00622	0.1585	0.03568	0.1585	-0.00444
		0.159	0.00709	0.159	0.03203	0.159	-0.0041
		0.1595	0.00826	0.1595	0.02846	0.1595	-0.00791
		0.16	0.00972	0.16	0.03236	0.16	0.00079862
		0.1605	0.01043	0.1605	0.02948	0.1605	0.00986
		0.161	0.01094	0.161	0.03031	0.161	0.01217
		0.1615	0.00971	0.1615	0.03915	0.1615	0.01306
		0.162	0.01091	0.162	0.04043	0.162	-0.00112
		0.1625	0.0101	0.1625	0.04431	0.1625	-0.00442
		0.163	0.00696	0.163	0.04966	0.163	0.00121
		0.1635	0.0053	0.1635	0.05036	0.1635	0.01319
		0.164	0.00528	0.164	0.05617	0.164	0.00844
		0.1645	0.00515	0.1645	0.05532	0.1645	0.00963
		0.165	0.00526	0.165	0.05571	0.165	0.01373
		0.1655	0.00394	0.1655	0.05649	0.1655	0.00596
		0.166	0.00413	0.166	0.06466	0.166	0.00222
		0.1665	0.00391	0.1665	0.06854	0.1665	0.01343
		0.167	0.00614	0.167	0.06634	0.167	0.00483
		0.1675	0.00623	0.1675	0.06615	0.1675	0.000992036
		0.168	0.00706	0.168	0.06579	0.168	0.000145548
		0.1685	0.00749	0.1685	0.06629	0.1685	0.00765
		0.169	0.00835	0.169	0.06544	0.169	0.00514
		0.1695	0.00841	0.1695	0.06009	0.1695	-0.00282
		0.17	0.00845	0.17	0.06611	0.17	-0.0078
		0.1705	0.00943	0.1705	0.07344	0.1705	-0.00192
		0.171	0.00897	0.171	0.07076	0.171	-0.00132
		0.1715	0.0074	0.1715	0.06724	0.1715	-0.00111
		0.172	0.00722	0.172	0.06549	0.172	-0.00211
		0.1725	0.00781	0.1725	0.06374	0.1725	-0.00157
		0.173	0.00486	0.173	0.05813	0.173	-0.0076
		0.1735	0.00389	0.1735	0.06023	0.1735	-0.00914
		0.174	0.00537	0.174	0.06215	0.174	-0.01674
		0.1745	0.00383	0.1745	0.06371	0.1745	-0.01468
		0.175	0.00329	0.175	0.05809	0.175	-0.01337
		0.1755	0.00266	0.1755	0.0499	0.1755	-0.01108
		0.176	0.00205	0.176	0.0479	0.176	-0.01189
		0.1765	0.0029	0.1765	0.04282	0.1765	-0.01867
		0.177	0.0022	0.177	0.0407	0.177	-0.01776
		0.1775	0.00359	0.1775	0.03872	0.1775	-0.02066
		0.178	0.00271	0.178	0.03747	0.178	-0.01649
		0.1785	0.00268	0.1785	0.03118	0.1785	-0.01611
		0.179	0.00311	0.179	0.02131	0.179	-0.01795
		0.1795	0.00228	0.1795	0.02004	0.1795	-0.01786
		0.18	0.0013	0.18	0.01552	0.18	-0.02387
		0.1805	0.000989696	0.1805	0.01287	0.1805	-0.01944
		0.181	-0.00156	0.181	-0.00333	0.181	-0.03111
		0.1815	-0.00325	0.1815	-0.00689	0.1815	-0.02587
		0.182	-0.00293	0.182	-0.0119	0.182	-0.02246
		0.1825	-0.00283	0.1825	-0.02447	0.1825	-0.02158
		0.183	-0.00425	0.183	-0.02164	0.183	-0.02646
		0.1835	-0.00622	0.1835	-0.0208	0.1835	-0.01898
		0.184	-0.00649	0.184	-0.0286	0.184	-0.02662
		0.1845	-0.00734	0.1845	-0.03153	0.1845	-0.02967
		0.185	-0.00747	0.185	-0.04086	0.185	-0.02454
		0.1855	-0.00669	0.1855	-0.04755	0.1855	-0.02662
		0.186	-0.00562	0.186	-0.05422	0.186	-0.02209
		0.1865	-0.0067	0.1865	-0.05924	0.1865	-0.02045
		0.187	-0.00538	0.187	-0.0604	0.187	-0.02466
		0.1875	-0.00312	0.1875	-0.05517	0.1875	-0.01506
		0.188	-0.00244	0.188	-0.05888	0.188	-0.00577
		0.1885	-0.00191	0.1885	-0.06594	0.1885	-0.01033
		0.189	-0.0017	0.189	-0.06723	0.189	-0.00894
		0.1895	-0.0012	0.1895	-0.07766	0.1895	-0.01772
		0.19	0.00015159	0.19	-0.08423	0.19	-0.00843
		0.1905	-2.35576e-05	0.1905	-0.08921	0.1905	-0.01039
		0.191	-0.000101832	0.191	-0.09437	0.191	-0.00859
		0.1915	0.000744047	0.1915	-0.09455	0.1915	-0.00148
		0.192	0.000410375	0.192	-0.09436	0.192	-0.00718
		0.1925	0.000133781	0.1925	-0.10556	0.1925	-0.0089
		0.193	0.00105	0.193	-0.10919	0.193	-0.00488
		0.1935	0.000564491	0.1935	-0.10741	0.1935	-0.00787
		0.194	-0.00104	0.194	-0.11841	0.194	-0.00232
		0.1945	1.94216e-05	0.1945	-0.10612	0.1945	-0.00125
		0.195	-3.34081e-05	0.195	-0.10513	0.195	-0.000639377
		0.1955	0.000339081	0.1955	-0.11474	0.1955	-0.000438673
		0.196	0.000108162	0.196	-0.11331	0.196	-0.00332
		0.1965	0.00057591	0.1965	-0.10857	0.1965	-0.00621
		0.197	0.00198	0.197	-0.11018	0.197	-0.0054
		0.1975	0.00101	0.1975	-0.1213	0.1975	-0.00735
		0.198	0.00197	0.198	-0.11565	0.198	-0.00161
		0.1985	0.00232	0.1985	-0.11148	0.1985	6.32424e-05
		0.199	0.00267	0.199	-0.10886	0.199	2.13382e-05
		0.1995	0.00188	0.1995	-0.10715	0.1995	0.00106
		0.2	0.00223	0.2	-0.10176	0.2	0.00236
		0.2005	0.00364	0.2005	-0.09559	0.2005	0.00332
		0.201	0.00227	0.201	-0.10149	0.201	-0.00155
		0.2015	0.00215	0.2015	-0.10566	0.2015	0.000395933
		0.202	0.002	0.202	-0.10354	0.202	0.00166
		0.2025	0.00229	0.2025	-0.10365	0.2025	0.00355
		0.203	0.000636016	0.203	-0.1031	0.203	0.00193
		0.2035	-0.00123	0.2035	-0.10029	0.2035	0.00648
		0.204	8.92485e-05	0.204	-0.10068	0.204	0.01217
		0.2045	0.000629917	0.2045	-0.09499	0.2045	0.00667
		0.205	-0.000540253	0.205	-0.08802	0.205	0.01347
		0.2055	-0.00187	0.2055	-0.08745	0.2055	0.01584
		0.206	-0.00217	0.206	-0.08202	0.206	0.00342
		0.2065	-0.00288	0.2065	-0.07635	0.2065	0.0045
		0.207	-0.00108	0.207	-0.07915	0.207	0.0127
		0.2075	-0.000243145	0.2075	-0.08068	0.2075	0.00274
		0.208	0.00149	0.208	-0.08346	0.208	0.00863
		0.2085	0.000545591	0.2085	-0.0771	0.2085	0.01933
		0.209	0.00104	0.209	-0.07657	0.209	0.01896
		0.2095	0.000701758	0.2095	-0.062	0.2095	0.01034
		0.21	8.42563e-05	0.21	-0.06745	0.21	0.00741
		0.2105	0.000513688	0.2105	-0.06743	0.2105	0.00934
		0.211	0.000755847	0.211	-0.05977	0.211	0.00341
		0.2115	0.00122	0.2115	-0.06051	0.2115	0.00841
		0.212	0.00106	0.212	-0.05587	0.212	0.00553
		0.2125	0.000964352	0.2125	-0.04624	0.2125	0.00175
		0.213	-0.000425481	0.213	-0.04084	0.213	0.01058
		0.2135	-0.000478191	0.2135	-0.03963	0.2135	0.00753
		0.214	-0.000164391	0.214	-0.0426	0.214	0.00952
		0.2145	-0.00202	0.2145	-0.04148	0.2145	0.01558
		0.215	-0.00229	0.215	-0.03516	0.215	0.01589
		0.2155	-0.00253	0.2155	-0.02258	0.2155	0.00416
		0.216	-0.00376	0.216	-0.02443	0.216	-0.0015
		0.2165	-0.00381	0.2165	-0.02268	0.2165	0.00817
		0.217	-0.00222	0.217	-0.02024	0.217	0.00727
		0.2175	-0.00192	0.2175	-0.01138	0.2175	-0.00111
		0.218	-0.00331	0.218	-0.01373	0.218	-0.000840798
		0.2185	-0.00282	0.2185	-0.01359	0.2185	0.00267
		0.219	-0.00229	0.219	-0.01675	0.219	0.00214
		0.2195	-0.00272	0.2195	-0.01627	0.2195	0.00806
		0.22	-0.00314	0.22	-0.01118	0.22	0.00356
		0.2205	-0.00243	0.2205	-0.00532	0.2205	-0.00354
		0.221	-0.00301	0.221	-0.00746	0.221	-0.00913
		0.2215	-0.00317	0.2215	-0.00705	0.2215	-0.00559
		0.222	-0.00314	0.222	-0.00999	0.222	-0.00758
		0.2225	-0.00444	0.2225	-1.965e-05	0.2225	-0.00695
		0.223	-0.00514	0.223	0.00845	0.223	-0.00307
		0.2235	-0.00671	0.2235	0.00751	0.2235	0.00216
		0.224	-0.00806	0.224	0.00574	0.224	0.000109138
		0.2245	-0.0074	0.2245	0.00824	0.2245	0.00302
		0.225	-0.00774	0.225	0.00259	0.225	0.00511
		0.2255	-0.00788	0.2255	0.00709	0.2255	-0.00386
		0.226	-0.00687	0.226	0.01036	0.226	0.000964284
		0.2265	-0.00591	0.2265	0.01075	0.2265	-0.00396
		0.227	-0.00465	0.227	0.01516	0.227	-0.00505
		0.2275	-0.00371	0.2275	0.01537	0.2275	-0.00721
		0.228	-0.00308	0.228	0.01819	0.228	-0.00912
		0.2285	-0.00243	0.2285	0.01677	0.2285	-0.00908
		0.229	-0.00326	0.229	0.02362	0.229	-0.000679918
		0.2295	-0.00224	0.2295	0.02192	0.2295	-0.00886
		0.23	-0.00138	0.23	0.03091	0.23	-0.01027
		0.2305	-0.00245	0.2305	0.02928	0.2305	-0.00903
		0.231	-0.00115	0.231	0.02897	0.231	-0.01024
		0.2315	-0.000710613	0.2315	0.03483	0.2315	-0.01344
		0.232	6.87428e-05	0.232	0.02847	0.232	-0.00716
		0.2325	0.000669273	0.2325	0.01974	0.2325	-0.01234
		0.233	0.000971903	0.233	0.03214	0.233	-0.01061
		0.2335	0.00121	0.2335	0.03107	0.2335	-0.0123
		0.234	4.75167e-05	0.234	0.0346	0.234	-0.01361
		0.2345	-5.44251e-05	0.2345	0.03686	0.2345	-0.01321
		0.235	-0.0004176	0.235	0.03113	0.235	-0.00434
		0.2355	1.10163e-05	0.2355	0.03124	0.2355	-0.0055
		0.236	0.000899253	0.236	0.04314	0.236	-0.01524
		0.2365	0.000572289	0.2365	0.04452	0.2365	-0.01143
		0.237	0.000472919	0.237	0.03145	0.237	-0.00831
		0.2375	0.000583694	0.2375	0.02645	0.2375	-0.00607
		0.238	0.000625788	0.238	0.02731	0.238	-0.00252
		0.2385	0.000699801	0.2385	0.02636	0.2385	-0.00852
		0.239	0.002	0.239	0.02417	0.239	1.6647e-05
		0.2395	0.00107	0.2395	0.03436	0.2395	-0.00241
		0.24	0.000700733	0.24	0.03317	0.24	-0.01122
		0.2405	0.000498599	0.2405	0.03359	0.2405	-0.01329
		0.241	-8.99173e-05	0.241	0.03583	0.241	-0.0115
		0.2415	-0.000648312	0.2415	0.0347	0.2415	-0.00945
		0.242	0.000454769	0.242	0.0304	0.242	-0.01199
		0.2425	-0.000164473	0.2425	0.03046	0.2425	-0.01159
		0.243	0.000522433	0.243	0.0294	0.243	-0.01126
		0.2435	0.000221488	0.2435	0.03352	0.2435	-0.00808
		0.244	-0.000935759	0.244	0.03032	0.244	-0.00645
		0.2445	-2.28331e-05	0.2445	0.02914	0.2445	-0.01189
		0.245	-0.000462745	0.245	0.03048	0.245	-0.00984
		0.2455	-0.00145	0.2455	0.03403	0.2455	-0.00712
		0.246	-0.000502638	0.246	0.03612	0.246	-0.00301
		0.2465	-0.000288093	0.2465	0.039	0.2465	-0.00463
		0.247	0.00131	0.247	0.02929	0.247	-0.0039
		0.2475	0.00279	0.2475	0.02847	0.2475	-0.000802638
		0.248	0.00495	0.248	0.03286	0.248	-0.0021
		0.2485	0.00548	0.2485	0.03012	0.2485	-0.00262
		0.249	0.00645	0.249	0.03213	0.249	-0.00564
		0.2495	0.00712	0.2495	0.03704	0.2495	-0.01153
		0.25	0.00671	0.25	0.03566	0.25	-0.01268
		0.2505	0.00539	0.2505	0.034	0.2505	-0.0103
		0.251	0.00602	0.251	0.02846	0.251	-0.00573
		0.2515	0.00695	0.2515	0.03311	0.2515	-0.00584
		0.252	0.00686	0.252	0.03599	0.252	-0.01183
		0.2525	0.00567	0.2525	0.02996	0.2525	-0.00459
		0.253	0.00561	0.253	0.03023	0.253	0.00149
		0.2535	0.00568	0.2535	0.02899	0.2535	0.01064
		0.254	0.00553	0.254	0.03366	0.254	0.00562
		0.2545	0.00624	0.2545	0.03292	0.2545	0.00588
		0.255	0.00557	0.255	0.0307	0.255	0.01039
		0.2555	0.00525	0.2555	0.0363	0.2555	0.01221
		0.256	0.00645	0.256	0.03437	0.256	0.01252
		0.2565	0.00711	0.2565	0.03476	0.2565	0.00864
		0.257	0.00749	0.257	0.03434	0.257	0.00509
		0.2575	0.00842	0.2575	0.03242	0.2575	0.00923
		0.258	0.00791	0.258	0.03423	0.258	0.00858
		0.2585	0.00731	0.2585	0.03163	0.2585	0.00636
		0.259	0.00595	0.259	0.03343	0.259	0.01337
		0.2595	0.00626	0.2595	0.04	0.2595	0.01313
		0.26	0.00493	0.26	0.03345	0.26	0.01094
		0.2605	0.00309	0.2605	0.03017	0.2605	0.01043
		0.261	0.00229	0.261	0.03051	0.261	0.00635
		0.2615	0.00277	0.2615	0.0321	0.2615	0.000985861
		0.262	0.00338	0.262	0.03381	0.262	0.00358
		0.2625	0.00241	0.2625	0.03737	0.2625	0.01064
		0.263	0.00014006	0.263	0.03956	0.263	0.00513
		0.2635	-0.000486353	0.2635	0.04259	0.2635	0.00301
		0.264	-0.00107	0.264	0.04241	0.264	0.00129
		0.2645	-0.00205	0.2645	0.03041	0.2645	0.00589
		0.265	-0.0018	0.265	0.03089	0.265	0.00167
		0.2655	-0.00206	0.2655	0.0393	0.2655	-0.00144
		0.266	-0.00205	0.266	0.04044	0.266	0.00872
		0.2665	-0.00382	0.2665	0.0437	0.2665	0.01018
		0.267	-0.0038	0.267	0.03438	0.267	0.00654
		0.2675	-0.00519	0.2675	0.04024	0.2675	0.00914
		0.268	-0.00523	0.268	0.0417	0.268	-0.00237
		0.2685	-0.00389	0.2685	0.03214	0.2685	0.00731
		0.269	-0.00429	0.269	0.02883	0.269	0.00229
		0.2695	-0.00496	0.2695	0.03436	0.2695	-0.00131
		0.27	-0.00545	0.27	0.03128	0.27	-0.000913905
		0.2705	-0.00507	0.2705	0.0356	0.2705	0.01342
		0.271	-0.00616	0.271	0.0341	0.271	0.00518
		0.2715	-0.0076	0.2715	0.03058	0.2715	0.00762
		0.272	-0.00799	0.272	0.0281	0.272	0.0067
		0.2725	-0.0095	0.2725	0.02352	0.2725	-0.000303542
		0.273	-0.0113	0.273	0.03082	0.273	-0.00348
		0.2735	-0.01058	0.2735	0.03031	0.2735	0.00333
		0.274	-0.01132	0.274	0.02962	0.274	0.00417
		0.2745	-0.01186	0.2745	0.03538	0.2745	-0.000213711
		0.275	-0.0131	0.275	0.03118	0.275	0.000961702
		0.2755	-0.01351	0.2755	0.03407	0.2755	-0.00035478
		0.276	-0.01376	0.276	0.03464	0.276	0.00539
		0.2765	-0.0125	0.2765	0.02282	0.2765	-0.00254
		0.277	-0.01154	0.277	0.02442	0.277	0.000262838
		0.2775	-0.01004	0.2775	0.02751	0.2775	-0.00541
		0.278	-0.01095	0.278	0.0209	0.278	-0.013
		0.2785	-0.01104	0.2785	0.02522	0.2785	-0.00791
		0.279	-0.01124	0.279	0.02067	0.279	-0.0057
		0.2795	-0.01144	0.2795	0.01457	0.2795	-0.00848
		0.28	-0.01128	0.28	0.01713	0.28	-0.01133
		0.2805	-0.01142	0.2805	0.01409	0.2805	-0.00956
		0.281	-0.0126	0.281	0.01017	0.281	-0.01518
		0.2815	-0.01409	0.2815	0.0134	0.2815	-0.01318
		0.282	-0.01452	0.282	0.01629	0.282	-0.00485
		0.2825	-0.01304	0.2825	0.01184	0.2825	-0.00121
		0.283	-0.01197	0.283	0.0105	0.283	0.00171
		0.2835	-0.01285	0.2835	0.01367	0.2835	0.00424
		0.284	-0.01526	0.284	0.00535	0.284	0.000739115
		0.2845	-0.01415	0.2845	0.00943	0.2845	0.000852988
		0.285	-0.01305	0.285	0.00638	0.285	-0.00078389
		0.2855	-0.01346	0.2855	-0.00403	0.2855	0.00376
		0.286	-0.01322	0.286	-0.00144	0.286	0.00862
		0.2865	-0.0134	0.2865	-0.00859	0.2865	0.01279
		0.287	-0.0125	0.287	-0.01168	0.287	0.0034
		0.2875	-0.01148	0.2875	-0.00412	0.2875	0.01211
		0.288	-0.00938	0.288	0.00104	0.288	0.01121
		0.2885	-0.00873	0.2885	-0.00465	0.2885	0.01194
		0.289	-0.00929	0.289	0.00333	0.289	0.00568
		0.2895	-0.00836	0.2895	0.000910605	0.2895	-0.00105
		0.29	-0.00942	0.29	-0.01152	0.29	-0.00445
		0.2905	-0.00825	0.2905	-0.000168437	0.2905	-0.00745
		0.291	-0.0084	0.291	0.00609	0.291	-0.01055
		0.2915	-0.00715	0.2915	0.00505	0.2915	-0.00462
		0.292	-0.00579	0.292	0.0063	0.292	0.00203
		0.2925	-0.00564	0.2925	0.0025	0.2925	-0.00136
		0.293	-0.00563	0.293	-0.00103	0.293	-0.00588
		0.2935	-0.00427	0.2935	0.00247	0.2935	-0.0108
		0.294	-0.00234	0.294	0.00368	0.294	-0.00672
		0.2945	-0.0021	0.2945	0.00575	0.2945	-0.00318
		0.295	-0.00308	0.295	0.01198	0.295	0.00133
		0.2955	-0.00258	0.2955	0.01463	0.2955	-0.0034
		0.296	-0.00165	0.296	0.00755	0.296	-0.000687201
		0.2965	-0.00191	0.2965	0.00582	0.2965	-0.00437
		0.297	-0.001	0.297	-0.00106	0.297	0.0038
		0.2975	0.00122	0.2975	-0.00474	0.2975	0.0021
		0.298	0.00102	0.298	-0.00392	0.298	-0.00241
		0.2985	0.00164	0.2985	-0.00482	0.2985	0.000106494
		0.299	0.00296	0.299	-0.00983	0.299	0.00172
		0.2995	0.0041	0.2995	-0.00623	0.2995	0.00389
		0.3	0.00389	0.3	0.000913933	0.3	-0.00506
		0.3005	0.00557	0.3005	-0.00383	0.3005	-8.1214e-06
		0.301	0.00607	0.301	-0.00779	0.301	-0.000586633
		0.3015	0.00536	0.3015	-0.01293	0.3015	0.00179
		0.302	0.00702	0.302	-0.01222	0.302	-0.00699
		0.3025	0.00726	0.3025	-0.00779	0.3025	-0.0057
		0.303	0.00735	0.303	-0.01488	0.303	-0.00497
		0.3035	0.00613	0.3035	-0.00854	0.3035	-0.00555
		0.304	0.00565	0.304	-0.0096	0.304	-0.00334
		0.3045	0.00683	0.3045	0.00228	0.3045	-0.0082
		0.305	0.00798	0.305	-0.000285894	0.305	-0.00603
		0.3055	0.00669	0.3055	-0.00691	0.3055	0.000308012
		0.306	0.00721	0.306	-0.00494	0.306	0.00539
		0.3065	0.00885	0.3065	-0.0036	0.3065	0.001
		0.307	0.01252	0.307	-0.00294	0.307	0.000230387
		0.3075	0.01465	0.3075	0.00198	0.3075	-0.00106
		0.308	0.01417	0.308	-0.000670521	0.308	0.00175
		0.3085	0.01577	0.3085	-0.00128	0.3085	0.00643
		0.309	0.01686	0.309	-0.000708457	0.309	0.000706689
		0.3095	0.01742	0.3095	0.00258	0.3095	-0.00419
		0.31	0.01864	0.31	-0.00986	0.31	-0.00198
		0.3105	0.01985	0.3105	-0.01185	0.3105	0.00157
		0.311	0.0193	0.311	-0.00768	0.311	0.00106
		0.3115	0.01953	0.3115	-0.00599	0.3115	-0.000677464
		0.312	0.01896	0.312	-0.00156	0.312	-0.00311
		0.3125	0.01822	0.3125	-0.00182	0.3125	0.00497
		0.313	0.01845	0.313	0.000973925	0.313	0.00713
		0.3135	0.01862	0.3135	-0.00109	0.3135	0.00701
		0.314	0.01907	0.314	-0.0037	0.314	0.00939
		0.3145	0.01958	0.3145	-0.00869	0.3145	0.00371
		0.315	0.01888	0.315	-0.00811	0.315	0.00198
		0.3155	0.01729	0.3155	-0.00875	0.3155	0.0092
		0.316	0.01607	0.316	-0.00987	0.316	0.00642
		0.3165	0.01591	0.3165	-0.0022	0.3165	-0.000745372
		0.317	0.01476	0.317	-0.00491	0.317	0.01231
		0.3175	0.01381	0.3175	-0.00595	0.3175	0.00827
		0.318	0.01332	0.318	-0.01064	0.318	0.00484
		0.3185	0.01106	0.3185	-0.01152	0.3185	0.0076
		0.319	0.00977	0.319	-0.00718	0.319	0.00955
		0.3195	0.00737	0.3195	-0.00333	0.3195	0.0122
		0.32	0.00631	0.32	-0.00501	0.32	-0.00194
		0.3205	0.00587	0.3205	-0.0061	0.3205	0.0026
		0.321	0.00618	0.321	-0.00427	0.321	0.00366
		0.3215	0.00417	0.3215	-0.00519	0.3215	0.00882
		0.322	0.00436	0.322	-0.01206	0.322	0.00668
		0.3225	0.00298	0.3225	-0.01817	0.3225	0.00453
		0.323	0.00192	0.323	-0.01976	0.323	0.00403
		0.3235	0.000691822	0.3235	-0.01551	0.3235	0.00216
		0.324	-0.000638397	0.324	-0.01726	0.324	0.00137
		0.3245	-0.00135	0.3245	-0.01882	0.3245	0.00352
		0.325	-0.003	0.325	-0.01922	0.325	-0.000649586
		0.3255	-0.00369	0.3255	-0.02312	0.3255	0.00241
		0.326	-0.00381	0.326	-0.02796	0.326	0.0063
		0.3265	-0.00204	0.3265	-0.02453	0.3265	0.0065
		0.327	-0.000686768	0.327	-0.02129	0.327	0.00135
		0.3275	1.22829e-05	0.3275	-0.01894	0.3275	0.000172503
		0.328	0.000870248	0.328	-0.01411	0.328	-0.00311
		0.3285	0.000628359	0.3285	-0.02035	0.3285	-0.00283
		0.329	0.00102	0.329	-0.02461	0.329	0.00079321
		0.3295	0.000658413	0.3295	-0.02975	0.3295	0.00733
		0.33	0.000902011	0.33	-0.02588	0.33	-0.00228
		0.3305	0.00227	0.3305	-0.02422	0.3305	-0.002
		0.331	0.0031	0.331	-0.01762	0.331	-0.00652
		0.3315	0.00376	0.3315	-0.0122	0.3315	0.000773362
		0.332	0.00396	0.332	-0.01375	0.332	0.00616
		0.3325	0.00179	0.3325	-0.02549	0.3325	0.01233
		0.333	0.000445138	0.333	-0.02196	0.333	0.01551
		0.3335	0.00129	0.3335	-0.01279	0.3335	0.00746
		0.334	0.00129	0.334	-0.02252	0.334	0.00881
		0.3345	0.00161	0.3345	-0.0224	0.3345	0.00684
		0.335	0.00161	0.335	-0.01848	0.335	0.01501
		0.3355	0.00114	0.3355	-0.01683	0.3355	0.0102
		0.336	-0.000116021	0.336	-0.02362	0.336	0.01892
		0.3365	0.000310841	0.3365	-0.02817	0.3365	0.02242
		0.337	0.000429289	0.337	-0.02247	0.337	0.01975
		0.3375	0.000927212	0.3375	-0.00864	0.3375	0.01861
		0.338	0.0025	0.338	-0.02053	0.338	0.01287
		0.3385	0.000955072	0.3385	-0.02501	0.3385	0.01033
		0.339	0.000493093	0.339	-0.02109	0.339	0.01598
		0.3395	0.0012	0.3395	-0.01598	0.3395	0.01903
		0.34	-0.000791622	0.34	-0.01462	0.34	0.01373
		0.3405	-0.0022	0.3405	-0.01611	0.3405	0.00986
		0.341	-0.00207	0.341	-0.01481	0.341	0.01575
		0.3415	-0.000620824	0.3415	-0.01908	0.3415	0.00957
		0.342	-0.000701911	0.342	-0.01911	0.342	0.01064
		0.3425	-0.000473829	0.3425	-0.02215	0.3425	0.01301
		0.343	-0.00142	0.343	-0.02525	0.343	0.00801
		0.3435	-0.00285	0.3435	-0.02532	0.3435	0.00935
		0.344	-0.00547	0.344	-0.01264	0.344	0.00682
		0.3445	-0.00645	0.3445	-0.01125	0.3445	0.0077
		0.345	-0.00646	0.345	-0.01383	0.345	0.00497
		0.3455	-0.00617	0.3455	-0.01473	0.3455	0.01444
		0.346	-0.00596	0.346	-0.02219	0.346	0.01288
		0.3465	-0.00573	0.3465	-0.02079	0.3465	0.01865
		0.347	-0.00526	0.347	-0.02303	0.347	0.01535
		0.3475	-0.00542	0.3475	-0.02604	0.3475	0.00828
		0.348	-0.00407	0.348	-0.02284	0.348	0.00897
		0.3485	-0.00512	0.3485	-0.0249	0.3485	-0.000382258
		0.349	-0.00682	0.349	-0.01926	0.349	-0.00112
		0.3495	-0.0067	0.3495	-0.01788	0.3495	0.00477
		0.35	-0.00568	0.35	-0.02174	0.35	-0.000335218
		0.3505	-0.00566	0.3505	-0.02001	0.3505	0.000553317
		0.351	-0.00586	0.351	-0.01772	0.351	-0.000760076
		0.3515	-0.00676	0.3515	-0.01107	0.3515	-0.00293
		0.352	-0.0092	0.352	-0.01034	0.352	0.00107
		0.3525	-0.01077	0.3525	-0.01055	0.3525	0.00518
		0.353	-0.01148	0.353	-0.00952	0.353	7.50207e-05
		0.3535	-0.01265	0.3535	-0.01079	0.3535	-0.00819
		0.354	-0.01341	0.354	-0.01514	0.354	-0.01078
		0.3545	-0.01453	0.3545	-0.01	0.3545	-0.01
		0.355	-0.01563	0.355	-0.00829	0.355	-0.01125
		0.3555	-0.01562	0.3555	-0.0048	0.3555	-0.00709
		0.356	-0.0161	0.356	-0.00801	0.356	-0.01119
		0.3565	-0.01707	0.3565	-0.00825	0.3565	-0.00428
		0.357	-0.01832	0.357	-0.00411	0.357	-0.00305
		0.3575	-0.01721	0.3575	-0.00838	0.3575	0.000560219
		0.358	-0.01746	0.358	-0.00384	0.358	-0.0028
		0.3585	-0.01649	0.3585	-0.00186	0.3585	-0.01014
		0.359	-0.01566	0.359	-0.00385	0.359	-0.0121
		0.3595	-0.01607	0.3595	-0.00572	0.3595	-0.00227
		0.36	-0.01711	0.36	0.00225	0.36	-0.00191
		0.3605	-0.01875	0.3605	-0.00502	0.3605	-0.00333
		0.361	-0.0197	0.361	-0.01048	0.361	-0.00941
		0.3615	-0.01904	0.3615	-0.01039	0.3615	-0.01707
		0.362	-0.01848	0.362	-0.01016	0.362	-0.0058
		0.3625	-0.01895	0.3625	0.00775	0.3625	-0.00883
		0.363	-0.02045	0.363	0.0047	0.363	-0.00205
		0.3635	-0.02107	0.3635	-0.00279	0.3635	0.000581249
		0.364	-0.02004	0.364	-0.00509	0.364	-0.01007
		0.3645	-0.02008	0.3645	-0.00298	0.3645	-0.00579
		0.365	-0.02051	0.365	0.00148	0.365	0.00275
		0.3655	-0.02069	0.3655	0.00481	0.3655	0.00417
		0.366	-0.02069	0.366	0.0117	0.366	0.00941
		0.3665	-0.02105	0.3665	0.00865	0.3665	0.01024
		0.367	-0.01919	0.367	0.00434	0.367	0.00959
		0.3675	-0.01961	0.3675	0.00479	0.3675	0.00633
		0.368	-0.01959	0.368	0.0123	0.368	0.00704
		0.3685	-0.01971	0.3685	0.01443	0.3685	0.00946
		0.369	-0.01885	0.369	0.02187	0.369	0.00784
		0.3695	-0.01793	0.3695	0.01845	0.3695	0.00219
		0.37	-0.01662	0.37	0.02126	0.37	0.00803
		0.3705	-0.01705	0.3705	0.02532	0.3705	0.00863
		0.371	-0.01561	0.371	0.02698	0.371	0.01586
		0.3715	-0.01647	0.3715	0.0255	0.3715	0.01426
		0.372	-0.0158	0.372	0.02027	0.372	0.00475
		0.3725	-0.01346	0.3725	0.01545	0.3725	0.00492
		0.373	-0.01248	0.373	0.03002	0.373	0.00925
		0.3735	-0.01265	0.3735	0.0282	0.3735	0.01555
		0.374	-0.01252	0.374	0.02471	0.374	0.00659
		0.3745	-0.01225	0.3745	0.02379	0.3745	0.00276
		0.375	-0.01197	0.375	0.01417	0.375	0.00381
		0.3755	-0.01172	0.3755	0.01569	0.3755	0.00332
		0.376	-0.00874	0.376	0.01392	0.376	0.00686
		0.3765	-0.00754	0.3765	0.01833	0.3765	0.00957
		0.377	-0.0082	0.377	0.02046	0.377	0.00288
		0.3775	-0.00595	0.3775	0.01473	0.3775	0.00916
		0.378	-0.00442	0.378	0.0186	0.378	0.01585
		0.3785	-0.00416	0.3785	0.02575	0.3785	0.00838
		0.379	-0.00291	0.379	0.0274	0.379	0.00916
		0.3795	-0.00182	0.3795	0.02769	0.3795	0.01161
		0.38	-0.00106	0.38	0.02629	0.38	0.01117
		0.3805	-0.000611965	0.3805	0.03071	0.3805	0.00185
		0.381	-0.000418616	0.381	0.03043	0.381	0.0076
		0.3815	-0.000102606	0.3815	0.03041	0.3815	0.00354
		0.382	0.00248	0.382	0.02623	0.382	0.01306
		0.3825	0.00434	0.3825	0.02451	0.3825	0.01044
		0.383	0.00579	0.383	0.02774	0.383	0.00601
		0.3835	0.00579	0.3835	0.04378	0.3835	0.01021
		0.384	0.00613	0.384	0.03898	0.384	0.01026
		0.3845	0.00704	0.3845	0.03107	0.3845	0.00115
		0.385	0.00729	0.385	0.02912	0.385	-0.00709
		0.3855	0.00845	0.3855	0.02925	0.3855	-0.01117
		0.386	0.00905	0.386	0.02229	0.386	-0.00333
		0.3865	0.01178	0.3865	0.0267	0.3865	-0.00128
		0.387	0.0135	0.387	0.02744	0.387	-0.00918
		0.3875	0.0139	0.3875	0.02559	0.3875	-0.00828
		0.388	0.01544	0.388	0.02958	0.388	-0.00705
		0.3885	0.01688	0.3885	0.02801	0.3885	-0.000630035
		0.389	0.01832	0.389	0.03285	0.389	-0.0058
		0.3895	0.0186	0.3895	0.02796	0.3895	-0.012
		0.39	0.01917	0.39	0.02281	0.39	-0.02095
		0.3905	0.0187	0.3905	0.02525	0.3905	-0.02435
		0.391	0.01926	0.391	0.03195	0.391	-0.01867
		0.3915	0.01915	0.3915	0.02253	0.3915	-0.0161
		0.392	0.01882	0.392	0.02174	0.392	-0.02576
		0.3925	0.01951	0.3925	0.02312	0.3925	-0.01644
		0.393	0.02009	0.393	0.01753	0.393	-0.01298
		0.3935	0.02171	0.3935	0.01129	0.3935	-0.02267
		0.394	0.02196	0.394	0.00423	0.394	-0.01817
		0.3945	0.02152	0.3945	0.00985	0.3945	-0.01778
		0.395	0.02079	0.395	0.01705	0.395	-0.02755
		0.3955	0.01962	0.3955	0.01765	0.3955	-0.01982
		0.396	0.01935	0.396	0.01675	0.396	-0.01546
		0.3965	0.0168	0.3965	0.01059	0.3965	-0.01379
		0.397	0.0169	0.397	0.01666	0.397	-0.01579
		0.3975	0.01732	0.3975	0.01566	0.3975	-0.01665
		0.398	0.01635	0.398	0.0228	0.398	-0.01846
		0.3985	0.01788	0.3985	0.02432	0.3985	-0.02001
		0.399	0.01683	0.399	0.01163	0.399	-0.02385
		0.3995	0.0166	0.3995	0.0078	0.3995	-0.02512
		0.4	0.016	0.4	0.00651	0.4	-0.02184
		0.4005	0.01711	0.4005	0.00854	0.4005	-0.01924
		0.401	0.01579	0.401	0.01246	0.401	-0.02492
		0.4015	0.01713	0.4015	0.01696	0.4015	-0.03127
		0.402	0.01689	0.402	0.01058	0.402	-0.02454
		0.4025	0.01464	0.4025	0.00737	0.4025	-0.02095
		0.403	0.0119	0.403	0.00936	0.403	-0.01719
		0.4035	0.01195	0.4035	0.01222	0.4035	-0.01935
		0.404	0.00986	0.404	0.0077	0.404	-0.02084
		0.4045	0.00796	0.4045	0.00499	0.4045	-0.01856
		0.405	0.00779	0.405	0.0105	0.405	-0.02037
		0.4055	0.00656	0.4055	0.0078	0.4055	-0.01829
		0.406	0.00676	0.406	-0.00125	0.406	-0.0177
		0.4065	0.0059	0.4065	0.00187	0.4065	-0.02015
		0.407	0.00616	0.407	0.00486	0.407	-0.02311
		0.4075	0.00744	0.4075	-0.00317	0.4075	-0.0201
		0.408	0.00787	0.408	0.00118	0.408	-0.01399
		0.4085	0.00948	0.4085	0.00398	0.4085	-0.01395
		0.409	0.00965	0.409	0.000180625	0.409	-0.01594
		0.4095	0.01003	0.4095	0.00050185	0.4095	-0.01105
		0.41	0.01085	0.41	0.00566	0.41	-0.0126
		0.4105	0.01143	0.4105	0.00435	0.4105	-0.01132
		0.411	0.01114	0.411	0.00155	0.411	-0.00883
		0.4115	0.01108	0.4115	-0.00115	0.4115	-0.01822
		0.412	0.01047	0.412	-0.00475	0.412	-0.01246
		0.4125	0.0096	0.4125	-0.00533	0.4125	-0.01256
		0.413	0.01129	0.413	-0.00202	0.413	-0.01556
		0.4135	0.01044	0.4135	-0.00401	0.4135	-0.01091
		0.414	0.01011	0.414	-0.01377	0.414	-0.0106
		0.4145	0.00972	0.4145	-0.01004	0.4145	-0.00905
		0.415	0.01017	0.415	0.00433	0.415	-0.00993
		0.4155	0.01061	0.4155	-0.00125	0.4155	-0.00928
		0.416	0.01023	0.416	-0.000949612	0.416	-0.01075
		0.4165	0.00956	0.4165	0.00787	0.4165	-0.01188
		0.417	0.00966	0.417	0.00663	0.417	-0.01044
		0.4175	0.01067	0.4175	-0.000543672	0.4175	-0.0079
		0.418	0.01178	0.418	0.00151	0.418	-0.00785
		0.4185	0.01211	0.4185	0.00833	0.4185	-0.01029
		0.419	0.01252	0.419	-0.00331	0.419	-0.01156
		0.4195	0.01318	0.4195	-0.00594	0.4195	-0.01269
		0.42	0.01229	0.42	0.0016	0.42	-0.00771
		0.4205	0.01012	0.4205	0.000982112	0.4205	-0.00594
		0.421	0.00908	0.421	0.00104	0.421	-0.01057
		0.4215	0.00778	0.4215	0.0035	0.4215	-0.01022
		0.422	0.00659	0.422	-0.00269	0.422	-0.01125
		0.4225	0.00478	0.4225	0.00354	0.4225	-0.01697
		0.423	0.00493	0.423	-0.01197	0.423	-0.01646
		0.4235	0.0029	0.4235	-0.01539	0.4235	-0.00678
		0.424	0.000950522	0.424	-0.00454	0.424	-0.00671
		0.4245	-0.000789783	0.4245	-0.01028	0.4245	-0.01227
		0.425	-0.00207	0.425	-0.01127	0.425	-0.00749
		0.4255	-0.00232	0.4255	-0.00662	0.4255	-0.00359
		0.426	-0.00159	0.426	-0.01106	0.426	0.00166
		0.4265	-0.000878403	0.4265	-0.01146	0.4265	0.000973138
		0.427	-0.000153386	0.427	0.00476	0.427	-0.00163
		0.4275	-6.14318e-05	0.4275	0.00492	0.4275	-0.00578
		0.428	-0.000678487	0.428	-0.00457	0.428	-0.000185797
		0.4285	-0.000345343	0.4285	-0.00657	0.4285	0.01294
		0.429	-0.00109	0.429	-0.00142	0.429	0.003
		0.4295	-0.000264522	0.4295	-0.00361	0.4295	-0.00811
		0.43	-0.000149758	0.43	0.00387	0.43	-0.00379
		0.4305	-0.000349687	0.4305	0.00567	0.4305	0.00757
		0.431	-0.00311	0.431	-0.00564	0.431	-0.000281402
		0.4315	-0.01228	0.4315	-0.0047	0.4315	0.00591
		0.432	-0.01559	0.432	-0.00474	0.432	0.00662
		0.4325	-0.01449	0.4325	0.00412	0.4325	-0.00111
		0.433	-0.01151	0.433	-4.41231e-05	0.433	0.00242
		0.4335	-0.00976	0.4335	-0.00213	0.4335	0.00542
		0.434	-0.01089	0.434	0.00335	0.434	0.00402
		0.4345	-0.01114	0.4345	0.00738	0.4345	0.00221
		0.435	-0.01013	0.435	0.00312	0.435	0.01061
		0.4355	-0.00997	0.4355	0.00217	0.4355	0.01106
		0.436	-0.00863	0.436	0.00287	0.436	0.00235
		0.4365	-0.00866	0.4365	0.01055	0.4365	0.01252
		0.437	-0.00741	0.437	0.01279	0.437	0.01855
		0.4375	-0.00643	0.4375	0.01707	0.4375	0.022
		0.438	-0.00565	0.438	0.0215	0.438	0.02558
		0.4385	-0.00518	0.4385	0.01543	0.4385	0.01688
		0.439	-0.00244	0.439	0.01744	0.439	0.01417
		0.4395	-0.00217	0.4395	0.01816	0.4395	0.01982
		0.44	-0.00167	0.44	0.02039	0.44	0.02174
		0.4405	0.000253343	0.4405	0.02215	0.4405	0.02379
		0.441	0.00117	0.441	0.02078	0.441	0.01569
		0.4415	0.000818672	0.4415	0.01323	0.4415	0.024
		0.442	0.00174	0.442	0.02416	0.442	0.02248
		0.4425	0.000972357	0.4425	0.03573	0.4425	0.0227
		0.443	-0.00116	0.443	0.03849	0.443	0.01657
		0.4435	-0.00169	0.4435	0.03026	0.4435	0.01557
		0.444	-0.000454632	0.444	0.03314	0.444	0.01916
		0.4445	-0.000329921	0.4445	0.04436	0.4445	0.02841
		0.445	-0.000329241	0.445	0.04518	0.445	0.02535
		0.4455	0.00087137	0.4455	0.049	0.4455	0.01225
		0.446	0.000995923	0.446	0.04408	0.446	0.01524
		0.4465	0.00156	0.4465	0.04455	0.4465	0.02882
		0.447	0.00181	0.447	0.04315	0.447	0.02616
		0.4475	0.00192	0.4475	0.04786	0.4475	0.01178
		0.448	0.00289	0.448	0.04322	0.448	0.00764
		0.4485	0.00381	0.4485	0.04694	0.4485	0.01943
		0.449	0.00484	0.449	0.05176	0.449	0.01725
		0.4495	0.00432	0.4495	0.0462	0.4495	0.01766
		0.45	0.00539	0.45	0.03799	0.45	0.02403
		0.4505	0.00413	0.4505	0.04844	0.4505	0.02308
		0.451	0.00373	0.451	0.05306	0.451	0.02155
		0.4515	0.00322	0.4515	0.05326	0.4515	0.02287
		0.452	0.00179	0.452	0.05764	0.452	0.02467
		0.4525	0.00083218	0.4525	0.05398	0.4525	0.0306
		0.453	0.00307	0.453	0.05562	0.453	0.01745
		0.4535	0.0039	0.4535	0.05367	0.4535	0.01403
		0.454	0.00202	0.454	0.04802	0.454	0.01935
		0.4545	0.0009043	0.4545	0.04687	0.4545	0.02615
		0.455	0.00131	0.455	0.04644	0.455	0.02917
		0.4555	0.00224	0.4555	0.04279	0.4555	0.02009
		0.456	0.00315	0.456	0.03683	0.456	0.01661
		0.4565	0.0045	0.4565	0.02492	0.4565	0.01977
		0.457	0.00667	0.457	0.01499	0.457	0.02169
		0.4575	0.00756	0.4575	0.01091	0.4575	0.02838
		0.458	0.00755	0.458	0.00285	0.458	0.0233
		0.4585	0.00762	0.4585	-0.00323	0.4585	0.01368
		0.459	0.00558	0.459	-0.00174	0.459	0.01139
		0.4595	0.00491	0.4595	0.00312	0.4595	0.00704
		0.46	0.00431	0.46	-0.00704	0.46	0.0108
		0.4605	0.00247	0.4605	-0.0091	0.4605	0.0148
		0.461	0.00107	0.461	-0.01554	0.461	0.01513
		0.4615	-0.00010987	0.4615	-0.02587	0.4615	0.02269
		0.462	-0.000966155	0.462	-0.02965	0.462	0.01464
		0.4625	-0.00285	0.4625	-0.02977	0.4625	0.01249
		0.463	-0.00525	0.463	-0.03886	0.463	0.0089
		0.4635	-0.0061	0.4635	-0.0443	0.4635	0.01446
		0.464	-0.0066	0.464	-0.05104	0.464	0.01771
		0.4645	-0.00862	0.4645	-0.04651	0.4645	0.01641
		0.465	-0.00938	0.465	-0.04681	0.465	0.01043
		0.4655	-0.01086	0.4655	-0.04554	0.4655	0.00912
		0.466	-0.0119	0.466	-0.04671	0.466	0.0146
		0.4665	-0.01039	0.4665	-0.05754	0.4665	0.01813
		0.467	-0.01033	0.467	-0.06623	0.467	0.01857
		0.4675	-0.01071	0.4675	-0.06447	0.4675	0.01622
		0.468	-0.01045	0.468	-0.06696	0.468	0.01283
		0.4685	-0.01028	0.4685	-0.06177	0.4685	0.01059
		0.469	-0.01008	0.469	-0.0696	0.469	0.00988
		0.4695	-0.01027	0.4695	-0.07899	0.4695	0.01204
		0.47	-0.00993	0.47	-0.07776	0.47	0.0149
		0.4705	-0.01027	0.4705	-0.06615	0.4705	0.01538
		0.471	-0.01092	0.471	-0.0651	0.471	0.00877
		0.4715	-0.01089	0.4715	-0.07563	0.4715	0.000681775
		0.472	-0.01175	0.472	-0.08446	0.472	-0.00146
		0.4725	-0.01305	0.4725	-0.0818	0.4725	-0.00161
		0.473	-0.01093	0.473	-0.08475	0.473	-0.00521
		0.4735	-0.01	0.4735	-0.07839	0.4735	0.00134
		0.474	-0.00944	0.474	-0.0761	0.474	0.000405163
		0.4745	-0.01003	0.4745	-0.07725	0.4745	-0.000455741
		0.475	-0.00923	0.475	-0.08003	0.475	-0.00348
		0.4755	-0.00933	0.4755	-0.08533	0.4755	-0.00262
		0.476	-0.00804	0.476	-0.07358	0.476	-0.000799669
		0.4765	-0.00662	0.4765	-0.07297	0.4765	-0.00326
		0.477	-0.00552	0.477	-0.07309	0.477	-0.000252609
		0.4775	-0.00355	0.4775	-0.06572	0.4775	-0.00277
		0.478	-0.0023	0.478	-0.07299	0.478	-0.00547
		0.4785	-0.0013	0.4785	-0.07522	0.4785	-0.01749
		0.479	-0.00104	0.479	-0.06922	0.479	-0.01388
		0.4795	-0.000275118	0.4795	-0.0701	0.4795	-0.0119
		0.48	-0.00142	0.48	-0.07213	0.48	-0.01455
		0.4805	0.000175261	0.4805	-0.06874	0.4805	-0.01332
		0.481	0.000928882	0.481	-0.07241	0.481	-0.01246
		0.4815	0.000919287	0.4815	-0.07479	0.4815	-0.01493
		0.482	0.00108	0.482	-0.06961	0.482	-0.01799
		0.4825	-0.000101055	0.4825	-0.07216	0.4825	-0.02317
		0.483	-0.000319957	0.483	-0.06807	0.483	-0.01294
		0.4835	-0.00108	0.4835	-0.06748	0.4835	-0.01159
		0.484	-0.000705961	0.484	-0.06853	0.484	-0.01755
		0.4845	-0.00089139	0.4845	-0.06698	0.4845	-0.0169
		0.485	-0.000954099	0.485	-0.06567	0.485	-0.01716
		0.4855	2.76904e-05	0.4855	-0.07044	0.4855	-0.02071
		0.486	0.00104	0.486	-0.07041	0.486	-0.00872
		0.4865	0.000895051	0.4865	-0.06137	0.4865	-0.01536
		0.487	0.000815463	0.487	-0.06352	0.487	-0.01661
		0.4875	0.00067396	0.4875	-0.06492	0.4875	-0.01895
		0.488	0.0011	0.488	-0.0608	0.488	-0.01263
		0.4885	0.00179	0.4885	-0.06342	0.4885	-0.0189
		0.489	0.000926376	0.489	-0.06384	0.489	-0.01695
		0.4895	0.00267	0.4895	-0.06281	0.4895	-0.01464
		0.49	0.00372	0.49	-0.06419	0.49	-0.01845
		0.4905	0.00393	0.4905	-0.05559	0.4905	-0.01276
		0.491	0.00298	0.491	-0.05685	0.491	-0.00737
		0.4915	0.0041	0.4915	-0.0581	0.4915	-0.01244
		0.492	0.00349	0.492	-0.05409	0.492	-0.0114
		0.4925	0.00328	0.4925	-0.04625	0.4925	-0.00726
		0.493	0.00359	0.493	-0.05149	0.493	-0.00874
		0.4935	0.00499	0.4935	-0.04762	0.4935	-0.00148
		0.494	0.006	0.494	-0.04702	0.494	-0.00197
		0.4945	0.00668	0.4945	-0.04988	0.4945	-0.01026
		0.495	0.00751	0.495	-0.04895	0.495	-0.00308
		0.4955	0.00676	0.4955	-0.03723	0.4955	-0.0037
		0.496	0.00709	0.496	-0.04249	0.496	-0.00564
		0.4965	0.00712	0.4965	-0.03838	0.4965	-0.00448
		0.497	0.0093	0.497	-0.02992	0.497	-0.00102
		0.4975	0.00951	0.4975	-0.03824	0.4975	-0.00414
		0.498	0.01017	0.498	-0.03415	0.498	-0.00396
		0.4985	0.00834	0.4985	-0.03268	0.4985	0.00447
		0.499	0.00898	0.499	-0.03113	0.499	0.00521
		0.4995	0.00807	0.4995	-0.03306	0.4995	0.00888
		0.5	0.00901	0.5	-0.0276	0.5	0.01354
		0.5005	0.00764	0.5005	-0.01947	0.5005	0.01319
		0.501	0.00614	0.501	-0.01948	0.501	0.01243
		0.5015	0.00501	0.5015	-0.02528	0.5015	0.00879
		0.502	0.00633	0.502	-0.02067	0.502	0.01198
		0.5025	0.00653	0.5025	-0.01344	0.5025	0.00614
		0.503	0.00686	0.503	-0.01024	0.503	0.00659
		0.5035	0.0071	0.5035	-0.01121	0.5035	0.00507
		0.504	0.00599	0.504	-0.00964	0.504	-0.00149
		0.5045	0.00512	0.5045	-0.01212	0.5045	0.00251
		0.505	0.00506	0.505	-0.01727	0.505	0.0123
		0.5055	0.0044	0.5055	-0.01544	0.5055	0.00658
		0.506	0.00387	0.506	-0.01886	0.506	0.00706
		0.5065	0.00396	0.5065	-0.01315	0.5065	-0.000953469
		0.507	0.00478	0.507	-0.00694	0.507	0.00637
		0.5075	0.00627	0.5075	-0.00279	0.5075	0.00795
		0.508	0.00717	0.508	-0.00791	0.508	0.01607
		0.5085	0.00809	0.5085	-0.00491	0.5085	0.01317
		0.509	0.00774	0.509	0.00286	0.509	0.00485
		0.5095	0.00755	0.5095	0.00768	0.5095	0.00196
		0.51	0.00798	0.51	0.00546	0.51	-0.0017
		0.5105	0.00673	0.5105	0.00489	0.5105	-0.00301
		0.511	0.00774	0.511	0.00234	0.511	-0.00923
		0.5115	0.00794	0.5115	0.00573	0.5115	-0.00824
		0.512	0.00581	0.512	0.00783	0.512	-0.00597
		0.5125	0.0055	0.5125	0.0136	0.5125	-0.01186
		0.513	0.00632	0.513	0.0149	0.513	-0.0104
		0.5135	0.0073	0.5135	0.01029	0.5135	-0.01382
		0.514	0.00677	0.514	0.00918	0.514	-0.00927
		0.5145	0.00646	0.5145	0.01513	0.5145	-0.00367
		0.515	0.00699	0.515	0.0192	0.515	-0.01269
		0.5155	0.00597	0.5155	0.02111	0.5155	-0.01689
		0.516	0.00739	0.516	0.01546	0.516	-0.01645
		0.5165	0.00848	0.5165	0.02256	0.5165	-0.01505
		0.517	0.00976	0.517	0.03106	0.517	-0.01491
		0.5175	0.00971	0.5175	0.03009	0.5175	-0.00971
		0.518	0.00899	0.518	0.02968	0.518	-0.00415
		0.5185	0.00831	0.5185	0.02693	0.5185	-0.00622
		0.519	0.01006	0.519	0.02975	0.519	-0.00661
		0.5195	0.00983	0.5195	0.02811	0.5195	-0.00422
		0.52	0.00845	0.52	0.03522	0.52	-0.00575
		0.5205	0.00699	0.5205	0.04263	0.5205	-0.01582
		0.521	0.00811	0.521	0.04037	0.521	-0.02059
		0.5215	0.00719	0.5215	0.04545	0.5215	-0.01675
		0.522	0.00721	0.522	0.04686	0.522	-0.0153
		0.5225	0.00743	0.5225	0.04141	0.5225	-0.01699
		0.523	0.00695	0.523	0.03658	0.523	-0.01683
		0.5235	0.00629	0.5235	0.04105	0.5235	-0.01718
		0.524	0.00622	0.524	0.03754	0.524	-0.01321
		0.5245	0.00482	0.5245	0.0443	0.5245	-0.01287
		0.525	0.00436	0.525	0.04982	0.525	-0.01347
		0.5255	0.00634	0.5255	0.04557	0.5255	-0.0094
		0.526	0.00572	0.526	0.04116	0.526	-0.01432
		0.5265	0.00596	0.5265	0.04467	0.5265	-0.01836
		0.527	0.00617	0.527	0.04753	0.527	-0.00344
		0.5275	0.00668	0.5275	0.04445	0.5275	-0.00832
		0.528	0.00592	0.528	0.0473	0.528	-0.01003
		0.5285	0.0042	0.5285	0.04502	0.5285	-0.00794
		0.529	0.00159	0.529	0.04496	0.529	0.00296
		0.5295	0.00211	0.5295	0.04047	0.5295	0.000295867
		0.53	0.00112	0.53	0.04692	0.53	-0.00199
		0.5305	-0.00144	0.5305	0.04571	0.5305	-0.00497
		0.531	-0.00188	0.531	0.04528	0.531	-0.00499
		0.5315	-0.00489	0.5315	0.05033	0.5315	-0.0043
		0.532	-0.00677	0.532	0.05007	0.532	-0.00532
		0.5325	-0.00843	0.5325	0.0483	0.5325	0.00142
		0.533	-0.00842	0.533	0.05227	0.533	-0.000270849
		0.5335	-0.01022	0.5335	0.06003	0.5335	0.00217
		0.534	-0.01126	0.534	0.05549	0.534	0.00641
		0.5345	-0.01172	0.5345	0.05534	0.5345	0.00462
		0.535	-0.01224	0.535	0.05625	0.535	0.00507
		0.5355	-0.01198	0.5355	0.0553	0.5355	0.001
		0.536	-0.01148	0.536	0.05554	0.536	0.00376
		0.5365	-0.01245	0.5365	0.05516	0.5365	-0.00155
		0.537	-0.0122	0.537	0.06236	0.537	0.00463
		0.5375	-0.01112	0.5375	0.05409	0.5375	0.01346
		0.538	-0.00965	0.538	0.05541	0.538	0.00603
		0.5385	-0.00918	0.5385	0.05396	0.5385	0.01039
		0.539	-0.00981	0.539	0.05413	0.539	0.015
		0.5395	-0.00962	0.5395	0.05676	0.5395	0.00945
		0.54	-0.0091	0.54	0.05945	0.54	0.01106
		0.5405	-0.00957	0.5405	0.06161	0.5405	0.0189
		0.541	-0.00912	0.541	0.05342	0.541	0.0167
		0.5415	-0.00928	0.5415	0.04733	0.5415	0.02073
		0.542	-0.00957	0.542	0.0467	0.542	0.02154
		0.5425	-0.01026	0.5425	0.04134	0.5425	0.02016
		0.543	-0.01023	0.543	0.04228	0.543	0.01881
		0.5435	-0.01069	0.5435	0.03748	0.5435	0.01385
		0.544	-0.01057	0.544	0.04241	0.544	0.01394
		0.5445	-0.0105	0.5445	0.04862	0.5445	0.02632
		0.545	-0.00973	0.545	0.04432	0.545	0.01988
		0.5455	-0.0101	0.5455	0.03167	0.5455	0.0183
		0.546	-0.01033	0.546	0.04501	0.546	0.01635
		0.5465	-0.00988	0.5465	0.04919	0.5465	0.012
		0.547	-0.01011	0.547	0.04466	0.547	0.01216
		0.5475	-0.00937	0.5475	0.03323	0.5475	0.01065
		0.548	-0.0086	0.548	0.02929	0.548	0.00236
		0.5485	-0.0084	0.5485	0.03827	0.5485	0.000599391
		0.549	-0.00869	0.549	0.03715	0.549	0.00232
		0.5495	-0.00755	0.5495	0.03083	0.5495	-0.000206596
		0.55	-0.00729	0.55	0.02578	0.55	0.00432
		0.5505	-0.0056	0.5505	0.03072	0.5505	-0.003
		0.551	-0.0068	0.551	0.02651	0.551	-0.00605
		0.5515	-0.00792	0.5515	0.02595	0.5515	-0.000514408
		0.552	-0.00714	0.552	0.02448	0.552	-0.00131
		0.5525	-0.00775	0.5525	0.0231	0.5525	0.00368
		0.553	-0.00737	0.553	0.01746	0.553	0.00754
		0.5535	-0.00705	0.5535	0.01464	0.5535	-0.00167
		0.554	-0.00703	0.554	0.018	0.554	-0.00141
		0.5545	-0.00659	0.5545	0.01742	0.5545	-0.00239
		0.555	-0.005	0.555	0.01642	0.555	-0.00943
		0.5555	-0.00356	0.5555	0.01681	0.5555	-0.00341
		0.556	-0.00369	0.556	0.00804	0.556	0.00211
		0.5565	-0.00331	0.5565	0.00671	0.5565	9.16494e-05
		0.557	-0.00103	0.557	0.0091	0.557	-0.000119985
		0.5575	0.000664143	0.5575	0.01568	0.5575	-0.000618165
		0.558	5.2303e-05	0.558	0.01231	0.558	0.00541
		0.5585	-0.000261248	0.5585	0.01544	0.5585	0.000908129
		0.559	0.00196	0.559	0.0189	0.559	0.00146
		0.5595	0.00136	0.5595	0.01285	0.5595	0.00177
		0.56	0.00148	0.56	0.01166	0.56	0.00156
		0.5605	0.000704221	0.5605	0.01394	0.5605	0.00183
		0.561	0.00114	0.561	0.01105	0.561	-0.00242
		0.5615	-0.000127048	0.5615	0.00795	0.5615	0.00259
		0.562	-7.60345e-05	0.562	0.00121	0.562	0.0112
		0.5625	0.000905159	0.5625	0.00869	0.5625	0.00859
		0.563	0.00129	0.563	0.01145	0.563	0.00622
		0.5635	0.000452675	0.5635	0.0056	0.5635	0.00157
		0.564	-0.000610121	0.564	0.0092	0.564	-0.00459
		0.5645	-0.00204	0.5645	0.00909	0.5645	-0.000215787
		0.565	-0.000425095	0.565	0.0074	0.565	-0.00101
		0.5655	0.000758714	0.5655	0.00239	0.5655	-0.000450213
		0.566	0.00145	0.566	0.00121	0.566	-0.00176
		0.5665	0.00179	0.5665	0.00832	0.5665	-0.00298
		0.567	0.0017	0.567	0.00691	0.567	-0.00196
		0.5675	0.00209	0.5675	0.00681	0.5675	0.00441
		0.568	0.00391	0.568	0.00222	0.568	-0.00478
		0.5685	0.00466	0.5685	0.00522	0.5685	-0.01113
		0.569	0.00483	0.569	0.00467	0.569	-0.0143
		0.5695	0.00556	0.5695	-0.0018	0.5695	-0.01584
		0.57	0.00541	0.57	-0.00456	0.57	-0.00935
		0.5705	0.00371	0.5705	-0.01143	0.5705	-0.0068
		0.571	0.00351	0.571	-0.01578	0.571	-0.01263
		0.5715	0.00219	0.5715	-0.00988	0.5715	-0.01765
		0.572	0.000125052	0.572	-0.0048	0.572	-0.0225
		0.5725	-0.00285	0.5725	0.00542	0.5725	-0.0256
		0.573	-0.0035	0.573	-0.00186	0.573	-0.01819
		0.5735	-0.0038	0.5735	-0.01318	0.5735	-0.01667
		0.574	-0.00488	0.574	-0.01267	0.574	-0.01843
		0.5745	-0.00475	0.5745	-0.006	0.5745	-0.0196
		0.575	-0.00584	0.575	-0.00695	0.575	-0.02887
		0.5755	-0.00549	0.5755	-0.01079	0.5755	-0.02263
		0.576	-0.0033	0.576	-0.01083	0.576	-0.02478
		0.5765	-0.00241	0.5765	-0.00927	0.5765	-0.02516
		0.577	-0.000653885	0.577	-0.00644	0.577	-0.02141
		0.5775	0.00177	0.5775	-0.00974	0.5775	-0.02211
		0.578	0.0016	0.578	-0.01462	0.578	-0.02372
		0.5785	0.00336	0.5785	-0.01278	0.5785	-0.01873
		0.579	0.00362	0.579	-0.00944	0.579	-0.01448
		0.5795	0.00479	0.5795	-0.00635	0.5795	-0.01732
		0.58	0.0058	0.58	-0.00709	0.58	-0.02308
		0.5805	0.00497	0.5805	-0.01342	0.5805	-0.02324
		0.581	0.00391	0.581	-0.02136	0.581	-0.02578
		0.5815	0.00335	0.5815	-0.01906	0.5815	-0.02061
		0.582	0.00338	0.582	-0.01681	0.582	-0.01458
		0.5825	0.00386	0.5825	-0.01517	0.5825	-0.01711
		0.583	0.00192	0.583	-0.01683	0.583	-0.03033
		0.5835	0.000633284	0.5835	-0.01735	0.5835	-0.01277
		0.584	0.000356986	0.584	-0.01719	0.584	-0.00696
		0.5845	-0.000480603	0.5845	-0.01979	0.5845	-0.00896
		0.585	-0.00206	0.585	-0.01691	0.585	-0.00434
		0.5855	-0.00176	0.5855	-0.01275	0.5855	-0.01525
		0.586	-0.000685399	0.586	-0.01485	0.586	-0.01438
		0.5865	-0.0005123	0.5865	-0.01731	0.5865	-0.00758
		0.587	-0.00111	0.587	-0.01076	0.587	-0.00769
		0.5875	-0.0023	0.5875	-0.00936	0.5875	-0.00953
		0.588	-0.00201	0.588	-0.01642	0.588	-0.00515
		0.5885	-0.00209	0.5885	-0.02142	0.5885	-0.00917
		0.589	-0.00239	0.589	-0.02651	0.589	-0.0055
		0.5895	-0.00187	0.5895	-0.01943	0.5895	-0.00315
		0.59	-0.00293	0.59	-0.01558	0.59	-0.00877
		0.5905	-0.00324	0.5905	-0.00977	0.5905	0.000838951
		0.591	-0.00326	0.591	0.000472309	0.591	-0.00418
		0.5915	-0.0029	0.5915	-0.00543	0.5915	-0.00812
		0.592	-0.00442	0.592	-0.0104	0.592	-0.00825
		0.5925	-0.00612	0.5925	-0.00685	0.5925	-0.00357
		0.593	-0.00631	0.593	-0.0102	0.593	-0.01622
		0.5935	-0.00778	0.5935	-0.01734	0.5935	-0.01149
		0.594	-0.0072	0.594	-0.0221	0.594	-0.01341
		0.5945	-0.00868	0.5945	-0.02034	0.5945	-0.01486
		0.595	-0.00855	0.595	-0.00751	0.595	-0.01623
		0.5955	-0.0082	0.5955	-0.01013	0.5955	-0.0129
		0.596	-0.00739	0.596	-0.01245	0.596	-0.00791
		0.5965	-0.00775	0.5965	-0.01748	0.5965	-0.00533
		0.597	-0.00867	0.597	-0.01257	0.597	-0.00447
		0.5975	-0.00904	0.5975	-0.01398	0.5975	-0.00684
		0.598	-0.009	0.598	-0.01778	0.598	-0.00603
		0.5985	-0.01006	0.5985	-0.0166	0.5985	-0.01046
		0.599	-0.0099	0.599	-0.01224	0.599	-0.00482
		0.5995	-0.0109	0.5995	-0.0139	0.5995	-0.00485
		0.6	-0.01213	0.6	-0.01175	0.6	0.0051
		0.6005	-0.01217	0.6005	-0.01056	0.6005	-0.00284
		0.601	-0.01453	0.601	-0.01975	0.601	0.00405
		0.6015	-0.01369	0.6015	-0.02088	0.6015	0.00324
		0.602	-0.01298	0.602	-0.02554	0.602	-0.00269
		0.6025	-0.01448	0.6025	-0.02752	0.6025	-0.00877
		0.603	-0.01498	0.603	-0.02875	0.603	6.36615e-05
		0.6035	-0.01531	0.6035	-0.03025	0.6035	0.00136
		0.604	-0.01404	0.604	-0.02384	0.604	-0.0041
		0.6045	-0.01575	0.6045	-0.01606	0.6045	0.000453758
		0.605	-0.01491	0.605	-0.01992	0.605	0.00207
		0.6055	-0.01532	0.6055	-0.0257	0.6055	0.0026
		0.606	-0.01473	0.606	-0.02766	0.606	0.00472
		0.6065	-0.01399	0.6065	-0.02773	0.6065	-0.000403072
		0.607	-0.01448	0.607	-0.02945	0.607	-0.00343
		0.6075	-0.01335	0.6075	-0.02711	0.6075	-0.00289
		0.608	-0.01359	0.608	-0.03366	0.608	0.00324
		0.6085	-0.0138	0.6085	-0.03851	0.6085	0.01151
		0.609	-0.01387	0.609	-0.03614	0.609	0.01149
		0.6095	-0.01303	0.6095	-0.03732	0.6095	0.00816
		0.61	-0.01196	0.61	-0.03764	0.61	0.000244639
		0.6105	-0.0125	0.6105	-0.04408	0.6105	0.00302
		0.611	-0.01317	0.611	-0.03838	0.611	0.00304
		0.6115	-0.01174	0.6115	-0.03335	0.6115	0.00148
		0.612	-0.01126	0.612	-0.0293	0.612	0.00555
		0.6125	-0.0126	0.6125	-0.03084	0.6125	0.00482
		0.613	-0.01057	0.613	-0.03499	0.613	0.00283
		0.6135	-0.00927	0.6135	-0.02244	0.6135	0.00527
		0.614	-0.00969	0.614	-0.02928	0.614	0.00529
		0.6145	-0.00931	0.6145	-0.02736	0.6145	0.00585
		0.615	-0.00918	0.615	-0.01546	0.615	0.01223
		0.6155	-0.00925	0.6155	-0.02213	0.6155	0.01284
		0.616	-0.00996	0.616	-0.02286	0.616	0.00885
		0.6165	-0.00906	0.6165	-0.01709	0.6165	0.00514
		0.617	-0.00752	0.617	-0.01399	0.617	0.00437
		0.6175	-0.00548	0.6175	-0.01817	0.6175	0.0079
		0.618	-0.00457	0.618	-0.01109	0.618	0.00879
		0.6185	-0.00454	0.6185	-0.00289	0.6185	0.01492
		0.619	-0.00363	0.619	-0.00279	0.619	0.01208
		0.6195	-0.00144	0.6195	-0.0071	0.6195	0.01336
		0.62	-0.00143	0.62	-0.00629	0.62	0.00928
		0.6205	-0.000895953	0.6205	-0.00552	0.6205	0.01522
		0.621	0.000548505	0.621	-0.00527	0.621	0.01491
		0.6215	0.00327	0.6215	0.00281	0.6215	0.01284
		0.622	0.00385	0.622	0.00395	0.622	0.01317
		0.6225	0.00556	0.6225	-0.000829946	0.6225	0.01988
		0.623	0.0063	0.623	0.00231	0.623	0.01753
		0.6235	0.00724	0.6235	0.00115	0.6235	0.01717
		0.624	0.00622	0.624	-0.00235	0.624	0.01729
		0.6245	0.0055	0.6245	-0.00252	0.6245	0.01977
		0.625	0.0062	0.625	0.000844943	0.625	0.01213
		0.6255	0.00567	0.6255	0.00224	0.6255	0.01859
		0.626	0.00714	0.626	-0.000573484	0.626	0.02455
		0.6265	0.01033	0.6265	0.00284	0.6265	0.0176
		0.627	0.01088	0.627	-0.00376	0.627	0.01822
		0.6275	0.01145	0.6275	-0.000689623	0.6275	0.0169
		0.628	0.01194	0.628	0.00848	0.628	0.01451
		0.6285	0.01326	0.6285	0.01146	0.6285	0.01867
		0.629	0.01412	0.629	0.01286	0.629	0.02387
		0.6295	0.01554	0.6295	0.00361	0.6295	0.01958
		0.63	0.01695	0.63	-0.00788	0.63	0.02169
		0.6305	0.01791	0.6305	-0.00303	0.6305	0.01774
		0.631	0.01724	0.631	0.0057	0.631	0.01862
		0.6315	0.01834	0.6315	0.00585	0.6315	0.02231
		0.632	0.01873	0.632	0.0062	0.632	0.02313
		0.6325	0.01854	0.6325	0.00352	0.6325	0.0331
		0.633	0.0194	0.633	0.003	0.633	0.02779
		0.6335	0.01955	0.6335	0.01326	0.6335	0.02148
		0.634	0.01816	0.634	0.00589	0.634	0.02197
		0.6345	0.01746	0.6345	0.00721	0.6345	0.02133
		0.635	0.0174	0.635	0.00339	0.635	0.02606
		0.6355	0.01717	0.6355	0.00492	0.6355	0.02736
		0.636	0.01701	0.636	0.00715	0.636	0.02303
		0.6365	0.01674	0.6365	0.00888	0.6365	0.01907
		0.637	0.01712	0.637	0.01083	0.637	0.02299
		0.6375	0.01827	0.6375	0.00735	0.6375	0.01293
		0.638	0.01851	0.638	-0.000717699	0.638	0.00682
		0.6385	0.02044	0.6385	0.00619	0.6385	0.01228
		0.639	0.01896	0.639	0.01174	0.639	0.01477
		0.6395	0.01803	0.6395	0.00891	0.6395	0.02059
		0.64	0.01761	0.64	0.01482	0.64	0.02102
		0.6405	0.01613	0.6405	0.01404	0.6405	0.00866
		0.641	0.013	0.641	0.0124	0.641	0.00383
		0.6415	0.01152	0.6415	0.01131	0.6415	0.01063
		0.642	0.01269	0.642	0.00901	0.642	0.01658
		0.6425	0.01399	0.6425	0.00961	0.6425	0.01733
		0.643	0.01206	0.643	0.01748	0.643	0.01452
		0.6435	0.01023	0.6435	0.01279	0.6435	0.00945
		0.644	0.00858	0.644	0.00814	0.644	0.00884
		0.6445	0.00798	0.6445	0.01407	0.6445	0.01196
		0.645	0.00819	0.645	0.01081	0.645	0.00586
		0.6455	0.00779	0.6455	0.01031	0.6455	0.00316
		0.646	0.00728	0.646	0.01168	0.646	0.00755
		0.6465	0.00747	0.6465	0.01222	0.6465	0.0054
		0.647	0.0072	0.647	0.01268	0.647	0.00981
		0.6475	0.00679	0.6475	0.01574	0.6475	0.00373
		0.648	0.00691	0.648	0.02295	0.648	-0.00157
		0.6485	0.00806	0.6485	0.01816	0.6485	-0.00699
		0.649	0.00887	0.649	0.01278	0.649	0.00578
		0.6495	0.0078	0.6495	0.02499	0.6495	0.00814
		0.65	0.00849	0.65	0.03393	0.65	-0.00906
		0.6505	0.0076	0.6505	0.0226	0.6505	-0.01256
		0.651	0.00683	0.651	0.02069	0.651	-0.00772
		0.6515	0.00639	0.6515	0.02245	0.6515	-0.000501809
		0.652	0.00555	0.652	0.02143	0.652	-0.000136525
		0.6525	0.00623	0.6525	0.02458	0.6525	-0.00554
		0.653	0.00728	0.653	0.02274	0.653	-0.00278
		0.6535	0.0081	0.6535	0.02665	0.6535	-0.00407
		0.654	0.00782	0.654	0.03134	0.654	-0.00521
		0.6545	0.00725	0.6545	0.03379	0.6545	-0.01551
		0.655	0.00683	0.655	0.0317	0.655	-0.01292
		0.6555	0.00686	0.6555	0.02793	0.6555	-0.01053
		0.656	0.0067	0.656	0.033	0.656	-0.00788
		0.6565	0.00688	0.6565	0.02402	0.6565	-0.009
		0.657	0.00691	0.657	0.02339	0.657	-0.0117
		0.6575	0.00803	0.6575	0.02733	0.6575	-0.01081
		0.658	0.00718	0.658	0.0294	0.658	-0.01208
		0.6585	0.00734	0.6585	0.02867	0.6585	-0.00454
		0.659	0.00739	0.659	0.03394	0.659	-0.00608
		0.6595	0.00919	0.6595	0.0323	0.6595	-0.0068
		0.66	0.00857	0.66	0.01714	0.66	-0.00791
		0.6605	0.00708	0.6605	0.01588	0.6605	-0.009
		0.661	0.00544	0.661	0.02246	0.661	-0.00806
		0.6615	0.00529	0.6615	0.02198	0.6615	-0.000989501
		0.662	0.00656	0.662	0.01928	0.662	0.00129
		0.6625	0.0052	0.6625	0.01876	0.6625	-0.01062
		0.663	0.0043	0.663	0.01754	0.663	-0.00567
		0.6635	0.00377	0.6635	0.01147	0.6635	-0.00292
		0.664	0.00273	0.664	0.01434	0.664	-0.00885
		0.6645	0.000742636	0.6645	0.01562	0.6645	-0.00896
		0.665	-0.0025	0.665	0.01868	0.665	-0.00464
		0.6655	-0.00324	0.6655	0.0278	0.6655	-0.01094
		0.666	-0.00137	0.666	0.02453	0.666	-0.01597
		0.6665	-0.00165	0.6665	0.01845	0.6665	-0.01386
		0.667	-0.00205	0.667	0.01385	0.667	-0.01381
		0.6675	-0.00208	0.6675	0.01552	0.6675	-0.01325
		0.668	-0.00198	0.668	0.01994	0.668	-0.00723
		0.6685	-0.00121	0.6685	0.02085	0.6685	-0.01375
		0.669	-0.000346774	0.669	0.02038	0.669	-0.01208
		0.6695	0.000783426	0.6695	0.01689	0.6695	-0.00988
		0.67	-8.7965e-05	0.67	0.01718	0.67	-0.02041
		0.6705	8.70321e-05	0.6705	0.01313	0.6705	-0.0193
		0.671	-0.000785683	0.671	0.01318	0.671	-0.01985
		0.6715	-0.00182	0.6715	0.02186	0.6715	-0.01125
		0.672	-0.0036	0.672	0.02703	0.672	-0.01291
		0.6725	-0.00592	0.6725	0.02483	0.6725	-0.01357
		0.673	-0.00718	0.673	0.02531	0.673	-0.01457
		0.6735	-0.0067	0.6735	0.01727	0.6735	-0.01734
		0.674	-0.0078	0.674	0.01864	0.674	-0.01518
		0.6745	-0.00833	0.6745	0.02161	0.6745	-0.00607
		0.675	-0.00919	0.675	0.01586	0.675	-0.00766
		0.6755	-0.01097	0.6755	0.01993	0.6755	-0.00635
		0.676	-0.01147	0.676	0.01241	0.676	-0.00442
		0.6765	-0.01087	0.6765	0.0033	0.6765	-0.01176
		0.677	-0.00889	0.677	0.00753	0.677	-0.01061
		0.6775	-0.00924	0.6775	0.01484	0.6775	-0.01775
		0.678	-0.01104	0.678	0.01124	0.678	-0.01089
		0.6785	-0.01057	0.6785	0.01416	0.6785	-0.00616
		0.679	-0.00971	0.679	0.01959	0.679	-0.00272
		0.6795	-0.0115	0.6795	0.01797	0.6795	0.000430457
		0.68	-0.01146	0.68	0.01869	0.68	0.00146
		0.6805	-0.01303	0.6805	0.01948	0.6805	-0.00117
		0.681	-0.01471	0.681	0.01418	0.681	-0.00226
		0.6815	-0.01558	0.6815	0.01836	0.6815	-0.00319
		0.682	-0.01719	0.682	0.01339	0.682	-0.00569
		0.6825	-0.0189	0.6825	0.01684	0.6825	0.00123
		0.683	-0.01903	0.683	0.01672	0.683	0.00341
		0.6835	-0.02066	0.6835	0.01586	0.6835	-0.000129476
		0.684	-0.02208	0.684	0.01431	0.684	-0.00175
		0.6845	-0.02119	0.6845	0.01037	0.6845	-0.00593
		0.685	-0.02217	0.685	0.01101	0.685	-0.00269
		0.6855	-0.02139	0.6855	0.01514	0.6855	-0.000518568
		0.686	-0.02069	0.686	0.00958	0.686	-0.00126
		0.6865	-0.01991	0.6865	0.00599	0.6865	0.00287
		0.687	-0.0199	0.687	0.01214	0.687	-0.00111
		0.6875	-0.02043	0.6875	0.0162	0.6875	-0.00318
		0.688	-0.01983	0.688	0.01211	0.688	0.000841245
		0.6885	-0.01969	0.6885	0.00164	0.6885	-0.00614
		0.689	-0.02021	0.689	-0.00217	0.689	-0.00599
		0.6895	-0.02063	0.6895	-0.00391	0.6895	0.000719147
		0.69	-0.02135	0.69	-0.00119	0.69	0.00324
		0.6905	-0.02101	0.6905	0.00392	0.6905	-0.00656
		0.691	-0.02054	0.691	0.00903	0.691	-0.00619
		0.6915	-0.02028	0.6915	0.01203	0.6915	0.00552
		0.692	-0.02185	0.692	0.00336	0.692	0.00244
		0.6925	-0.02078	0.6925	-0.00419	0.6925	0.00256
		0.693	-0.0204	0.693	-0.00946	0.693	0.00297
		0.6935	-0.02041	0.6935	-0.00266	0.6935	-0.00187
		0.694	-0.02013	0.694	0.00431	0.694	-0.00314
		0.6945	-0.02066	0.6945	-0.00284	0.6945	-0.000165493
		0.695	-0.01968	0.695	-0.0064	0.695	0.000410153
		0.6955	-0.01959	0.6955	0.00221	0.6955	0.01427
		0.696	-0.0198	0.696	0.00621	0.696	0.0106
		0.6965	-0.01898	0.6965	0.00774	0.6965	0.00345
		0.697	-0.01592	0.697	0.01434	0.697	0.00193
		0.6975	-0.01399	0.6975	0.01106	0.6975	0.000477713
		0.698	-0.01525	0.698	0.01088	0.698	-0.00298
		0.6985	-0.01325	0.6985	0.00991	0.6985	0.000349146
		0.699	-0.01293	0.699	0.0103	0.699	0.00586
		0.6995	-0.01275	0.6995	0.01161	0.6995	0.00581
		0.7	-0.01106	0.7	0.01344	0.7	0.01467
		0.7005	-0.00881	0.7005	0.01108	0.7005	0.0132
		0.701	-0.00639	0.701	0.0087	0.701	0.00439
		0.7015	-0.0059	0.7015	0.000944993	0.7015	0.000997709
		0.702	-0.00617	0.702	0.00132	0.702	0.00476
		0.7025	-0.00489	0.7025	0.00434	0.7025	-0.00107
		0.703	-0.00489	0.703	0.00528	0.703	-0.00263
		0.7035	-0.00533	0.7035	0.00979	0.7035	0.0086
		0.704	-0.00527	0.704	0.00954	0.704	-0.00337
		0.7045	-0.00477	0.7045	0.0115	0.7045	-0.01086
		0.705	-0.00473	0.705	0.00802	0.705	0.000968917
		0.7055	-0.00501	0.7055	0.01099	0.7055	0.00165
		0.706	-0.0044	0.706	0.00701	0.706	0.00441
		0.7065	-0.00401	0.7065	0.01311	0.7065	-0.00154
		0.707	-0.00345	0.707	0.01477	0.707	-0.00231
		0.7075	-0.0025	0.7075	0.01553	0.7075	0.004
		0.708	-0.00296	0.708	0.00889	0.708	0.00318
		0.7085	-0.00343	0.7085	-0.00125	0.7085	0.00106
		0.709	-0.00161	0.709	0.00315	0.709	0.00396
		0.7095	-0.000524014	0.7095	0.0123	0.7095	0.00162
		0.71	-0.00129	0.71	0.00631	0.71	-0.000301003
		0.7105	-0.00253	0.7105	0.00803	0.7105	0.00104
		0.711	-0.00117	0.711	0.01844	0.711	0.0032
		0.7115	-0.000109216	0.7115	0.01872	0.7115	-0.00875
		0.712	-0.000312529	0.712	0.01715	0.712	-0.00532
		0.7125	-7.7089e-05	0.7125	0.01082	0.7125	0.00191
		0.713	-3.69112e-05	0.713	0.01055	0.713	0.00175
		0.7135	0.00146	0.7135	0.0202	0.7135	-9.44896e-06
		0.714	0.00391	0.714	0.01936	0.714	-0.00466
		0.7145	0.00439	0.7145	0.01494	0.7145	0.00441
		0.715	0.00425	0.715	0.02266	0.715	0.00258
		0.7155	0.00515	0.7155	0.02913	0.7155	-0.01011
		0.716	0.00713	0.716	0.02568	0.716	-0.01184
		0.7165	0.008	0.7165	0.02936	0.7165	-0.0086
		0.717	0.01028	0.717	0.02752	0.717	-0.00505
		0.7175	0.01064	0.7175	0.02704	0.7175	-0.01012
		0.718	0.01081	0.718	0.02088	0.718	-0.01744
		0.7185	0.01138	0.7185	0.02626	0.7185	-0.009
		0.719	0.00956	0.719	0.03204	0.719	-0.00508
		0.7195	0.00915	0.7195	0.02867	0.7195	-0.00113
		0.72	0.01004	0.72	0.02179	0.72	0.000829057
		0.7205	0.01122	0.7205	0.02173	0.7205	-0.000139532
		0.721	0.01191	0.721	0.02118	0.721	-0.00486
		0.7215	0.01202	0.7215	0.0207	0.7215	-0.01267
		0.722	0.01228	0.722	0.02044	0.722	-0.00438
		0.7225	0.01274	0.7225	0.02289	0.7225	-0.00257
		0.723	0.01161	0.723	0.0222	0.723	0.000577178
		0.7235	0.0114	0.7235	0.02802	0.7235	0.00313
		0.724	0.01029	0.724	0.02339	0.724	0.000773746
		0.7245	0.00951	0.7245	0.02123	0.7245	-0.00883
		0.725	0.00935	0.725	0.02289	0.725	-0.0056
		0.7255	0.00943	0.7255	0.01488	0.7255	-0.00192
		0.726	0.00912	0.726	0.01866	0.726	-0.00808
		0.7265	0.00747	0.7265	0.01257	0.7265	-0.0016
		0.727	0.00854	0.727	0.01397	0.727	-0.00126
		0.7275	0.0094	0.7275	0.00367	0.7275	0.00141
		0.728	0.01037	0.728	0.00321	0.728	0.00207
		0.7285	0.01248	0.7285	-0.00101	0.7285	3.80626e-05
		0.729	0.01303	0.729	0.000156435	0.729	0.00384
		0.7295	0.01237	0.7295	-0.00678	0.7295	0.00658
		0.73	0.01363	0.73	-0.01708	0.73	0.00127
		0.7305	0.01531	0.7305	-0.02173	0.7305	0.000989171
		0.731	0.01614	0.731	-0.02352	0.731	-0.00335
		0.7315	0.01622	0.7315	-0.02574	0.7315	-0.00178
		0.732	0.01412	0.732	-0.03374	0.732	0.00176
		0.7325	0.01334	0.7325	-0.03455	0.7325	-0.00596
		0.733	0.01408	0.733	-0.04507	0.733	-0.00524
		0.7335	0.01505	0.7335	-0.0482	0.7335	-0.00517
		0.734	0.014	0.734	-0.04746	0.734	-0.00313
		0.7345	0.01323	0.7345	-0.04315	0.7345	-0.000304726
		0.735	0.01219	0.735	-0.04887	0.735	-0.00798
		0.7355	0.01257	0.7355	-0.04996	0.7355	-0.01048
		0.736	0.01325	0.736	-0.05731	0.736	-0.0087
		0.7365	0.01355	0.7365	-0.05603	0.7365	0.00354
		0.737	0.01513	0.737	-0.06293	0.737	0.000992095
		0.7375	0.01756	0.7375	-0.06641	0.7375	-0.01241
		0.738	0.01735	0.738	-0.06578	0.738	-0.01874
		0.7385	0.01665	0.7385	-0.06066	0.7385	-0.01952
		0.739	0.01667	0.739	-0.06592	0.739	-0.02264
		0.7395	0.01601	0.7395	-0.06751	0.7395	-0.01123
		0.74	0.01657	0.74	-0.06994	0.74	-0.00786
		0.7405	0.01743	0.7405	-0.07584	0.7405	-0.00363
		0.741	0.01842	0.741	-0.07917	0.741	-0.00805
		0.7415	0.01769	0.7415	-0.07533	0.7415	-0.01541
		0.742	0.01605	0.742	-0.08469	0.742	-0.01367
		0.7425	0.01678	0.7425	-0.0885	0.7425	-0.00769
		0.743	0.01646	0.743	-0.08375	0.743	-0.00902
		0.7435	0.01475	0.7435	-0.08543	0.7435	-0.00695
		0.744	0.01165	0.744	-0.07665	0.744	-0.00668
		0.7445	0.00972	0.7445	-0.0826	0.7445	-0.00577
		0.745	0.00912	0.745	-0.08284	0.745	-0.00925
		0.7455	0.0086	0.7455	-0.0789	0.7455	-0.00666
		0.746	0.00841	0.746	-0.07633	0.746	-0.00551
		0.7465	0.00987	0.7465	-0.08612	0.7465	0.00254
		0.747	0.00977	0.747	-0.0904	0.747	-0.0023
		0.7475	0.01004	0.7475	-0.0844	0.7475	-0.00474
		0.748	0.01076	0.748	-0.08547	0.748	0.00173
		0.7485	0.01172	0.7485	-0.09588	0.7485	0.00307
		0.749	0.00999	0.749	-0.08924	0.749	0.000538578
		0.7495	0.00823	0.7495	-0.08399	0.7495	0.00744
		0.75	0.00659	0.75	-0.08843	0.75	0.00791
		0.7505	0.00594	0.7505	-0.08906	0.7505	0.00783
		0.751	0.00539	0.751	-0.08489	0.751	0.00496
		0.7515	0.00517	0.7515	-0.0861	0.7515	0.00423
		0.752	0.00509	0.752	-0.08696	0.752	0.002
		0.7525	0.00371	0.7525	-0.09172	0.7525	-0.000826649
		0.753	0.00289	0.753	-0.08749	0.753	0.00255
		0.7535	0.00178	0.7535	-0.08048	0.7535	0.00804
		0.754	0.000806867	0.754	-0.08336	0.754	0.01284
		0.7545	-0.000600753	0.7545	-0.08289	0.7545	0.00578
		0.755	-0.000917799	0.755	-0.07842	0.755	-0.00238
		0.7555	-0.00133	0.7555	-0.08572	0.7555	0.00545
		0.756	-0.00118	0.756	-0.08488	0.756	0.00642
		0.7565	-0.00162	0.7565	-0.0796	0.7565	0.00206
		0.757	-0.000392676	0.757	-0.07315	0.757	0.000145693
		0.7575	0.000119996	0.7575	-0.08213	0.7575	0.00341
		0.758	-0.000563502	0.758	-0.07207	0.758	0.00563
		0.7585	-0.000391067	0.7585	-0.06537	0.7585	0.00416
		0.759	-0.000112957	0.759	-0.06229	0.759	0.00881
		0.7595	-0.000216938	0.7595	-0.06374	0.7595	0.00327
		0.76	-0.00291	0.76	-0.07383	0.76	0.01247
		0.7605	-0.00441	0.7605	-0.0594	0.7605	0.0106
		0.761	-0.00387	0.761	-0.05481	0.761	0.01575
		0.7615	-0.0034	0.7615	-0.04961	0.7615	0.00486
		0.762	-0.00389	0.762	-0.05055	0.762	0.00519
		0.7625	-0.00406	0.7625	-0.05691	0.7625	0.01048
		0.763	-0.00278	0.763	-0.05255	0.763	0.01482
		0.7635	-0.0027	0.7635	-0.05135	0.7635	0.01394
		0.764	-0.00176	0.764	-0.04232	0.764	0.0142
		0.7645	-0.00225	0.7645	-0.03575	0.7645	0.01653
		0.765	-0.00194	0.765	-0.03476	0.765	0.01568
		0.7655	-0.000409415	0.7655	-0.03326	0.7655	0.01062
		0.766	0.000608111	0.766	-0.0308	0.766	0.0147
		0.7665	-7.50053e-05	0.7665	-0.02281	0.7665	0.02364
		0.767	0.00104	0.767	-0.01505	0.767	0.02357
		0.7675	0.0023	0.7675	-0.01785	0.7675	0.01564
		0.768	0.00336	0.768	-0.01584	0.768	0.01926
		0.7685	0.00365	0.7685	-0.01454	0.7685	0.01491
		0.769	0.00309	0.769	-0.01443	0.769	0.00517
		0.7695	0.00156	0.7695	-0.01084	0.7695	0.01196
		0.77	0.00251	0.77	-0.01277	0.77	0.01618
		0.7705	0.00245	0.7705	-0.01224	0.7705	0.01171
		0.771	0.00254	0.771	-0.00779	0.771	0.00289
		0.7715	0.00215	0.7715	-0.00584	0.7715	0.0072
		0.772	0.00169	0.772	0.00111	0.772	0.00807
		0.7725	0.00152	0.7725	0.000770031	0.7725	0.01086
		0.773	0.00291	0.773	0.00447	0.773	0.01272
		0.7735	0.00219	0.7735	0.0058	0.7735	0.00927
		0.774	0.00165	0.774	0.00954	0.774	0.02281
		0.7745	0.00315	0.7745	0.01315	0.7745	0.02511
		0.775	0.00375	0.775	0.0063	0.775	0.02431
		0.7755	0.00448	0.7755	0.00743	0.7755	0.01628
		0.776	0.00487	0.776	0.01741	0.776	0.0172
		0.7765	0.00363	0.7765	0.01992	0.7765	0.0195
		0.777	0.00452	0.777	0.01706	0.777	0.02104
		0.7775	0.00528	0.7775	0.01276	0.7775	0.01976
		0.778	0.00449	0.778	0.01966	0.778	0.01955
		0.7785	0.00409	0.7785	0.02056	0.7785	0.01966
		0.779	0.00409	0.779	0.01898	0.779	0.02048
		0.7795	0.00347	0.7795	0.01778	0.7795	0.0147
		0.78	0.00346	0.78	0.02116	0.78	0.01782
		0.7805	0.00328	0.7805	0.0229	0.7805	0.02849
		0.781	0.00309	0.781	0.02824	0.781	0.03
		0.7815	0.00432	0.7815	0.03452	0.7815	0.0245
		0.782	0.00509	0.782	0.03355	0.782	0.02171
		0.7825	0.00505	0.7825	0.03674	0.7825	0.02438
		0.783	0.0031	0.783	0.03051	0.783	0.01853
		0.7835	0.00196	0.7835	0.03707	0.7835	0.01252
		0.784	0.000445016	0.784	0.04635	0.784	0.00925
		0.7845	-0.000734539	0.7845	0.04694	0.7845	0.00636
		0.785	-0.00237	0.785	0.05245	0.785	0.01278
		0.7855	-0.00216	0.7855	0.06251	0.7855	0.01431
		0.786	-0.00197	0.786	0.05125	0.786	0.00784
		0.7865	-0.000574668	0.7865	0.05077	0.7865	0.00928
		0.787	-6.31294e-05	0.787	0.04701	0.787	0.0107
		0.7875	-0.000697145	0.7875	0.04209	0.7875	0.01494
		0.788	9.33214e-05	0.788	0.04323	0.788	0.01787
		0.7885	0.00161	0.7885	0.04824	0.7885	0.01106
		0.789	0.00104	0.789	0.04477	0.789	0.00546
		0.7895	0.00116	0.7895	0.04652	0.7895	0.00821
		0.79	0.00234	0.79	0.04231	0.79	-0.00128
		0.7905	0.00281	0.7905	0.04644	0.7905	-0.00404
		0.791	0.0016	0.791	0.04635	0.791	0.00718
		0.7915	0.0013	0.7915	0.0467	0.7915	0.0024
		0.792	0.0011	0.792	0.05024	0.792	0.00122
		0.7925	0.00149	0.7925	0.04974	0.7925	0.00772
		0.793	0.000867436	0.793	0.04649	0.793	0.01236
		0.7935	0.000313397	0.7935	0.04063	0.7935	0.00911
		0.794	0.00079649	0.794	0.03898	0.794	0.00351
		0.7945	0.000202877	0.7945	0.04439	0.7945	0.00695
		0.795	0.000504017	0.795	0.04755	0.795	0.01054
		0.7955	0.00117	0.7955	0.04499	0.7955	0.01313
		0.796	0.00183	0.796	0.04324	0.796	0.00778
		0.7965	0.00181	0.7965	0.04535	0.7965	0.0069
		0.797	0.00225	0.797	0.04726	0.797	0.00584
		0.7975	0.00169	0.7975	0.04069	0.7975	0.00479
		0.798	0.00211	0.798	0.04294	0.798	0.00976
		0.7985	0.00173	0.7985	0.04911	0.7985	0.00646
		0.799	0.00159	0.799	0.04755	0.799	0.00363
		0.7995	0.00183	0.7995	0.04612	0.7995	-0.000108112
		0.8	0.00176	0.8	0.03946	0.8	0.00291
		0.8005	0.00184	0.8005	0.03884	0.8005	0.00168
		0.801	0.00267	0.801	0.04873	0.801	0.00997
		0.8015	0.0013	0.8015	0.0498	0.8015	0.00465
		0.802	0.00204	0.802	0.04199	0.802	0.00119
		0.8025	-0.000312107	0.8025	0.03364	0.8025	0.00832
		0.803	-0.000682658	0.803	0.03619	0.803	0.00848
		0.8035	-0.00105	0.8035	0.02967	0.8035	0.01192
		0.804	-0.00301	0.804	0.03863	0.804	0.00997
		0.8045	-0.00449	0.8045	0.0418	0.8045	0.00887
		0.805	-0.00633	0.805	0.03991	0.805	0.00677
		0.8055	-0.00592	0.8055	0.042	0.8055	0.003
		0.806	-0.00573	0.806	0.0407	0.806	0.00418
		0.8065	-0.00675	0.8065	0.03822	0.8065	-0.003
		0.807	-0.00734	0.807	0.04607	0.807	-0.0111
		0.8075	-0.00798	0.8075	0.0437	0.8075	-0.01253
		0.808	-0.00815	0.808	0.03841	0.808	-0.00931
		0.8085	-0.00932	0.8085	0.03841	0.8085	-0.01082
		0.809	-0.00951	0.809	0.03413	0.809	-0.01765
		0.8095	-0.01086	0.8095	0.0245	0.8095	-0.01799
		0.81	-0.01192	0.81	0.02199	0.81	-0.01709
		0.8105	-0.01163	0.8105	0.0241	0.8105	-0.0103
		0.811	-0.00993	0.811	0.02328	0.811	-0.00977
		0.8115	-0.01082	0.8115	0.02048	0.8115	-0.01899
		0.812	-0.01219	0.812	0.03286	0.812	-0.01585
		0.8125	-0.01179	0.8125	0.0297	0.8125	-0.01894
		0.813	-0.01008	0.813	0.02616	0.813	-0.02369
		0.8135	-0.01014	0.8135	0.02421	0.8135	-0.02395
		0.814	-0.01005	0.814	0.02622	0.814	-0.02694
		0.8145	-0.01081	0.8145	0.02637	0.8145	-0.02522
		0.815	-0.01027	0.815	0.02093	0.815	-0.03251
		0.8155	-0.00979	0.8155	0.02773	0.8155	-0.03108
		0.816	-0.01042	0.816	0.02938	0.816	-0.0358
		0.8165	-0.01149	0.8165	0.02462	0.8165	-0.02619
		0.817	-0.00975	0.817	0.01698	0.817	-0.02412
		0.8175	-0.00845	0.8175	0.02048	0.8175	-0.02528
		0.818	-0.00878	0.818	0.02062	0.818	-0.03047
		0.8185	-0.01004	0.8185	0.0162	0.8185	-0.03838
		0.819	-0.00971	0.819	0.0187	0.819	-0.03235
		0.8195	-0.0096	0.8195	0.02042	0.8195	-0.02281
		0.82	-0.01107	0.82	0.01659	0.82	-0.02942
		0.8205	-0.0122	0.8205	0.0154	0.8205	-0.03517
		0.821	-0.01308	0.821	0.0262	0.821	-0.03772
		0.8215	-0.01329	0.8215	0.01755	0.8215	-0.03612
		0.822	-0.01228	0.822	0.02039	0.822	-0.03647
		0.8225	-0.01208	0.8225	0.01895	0.8225	-0.03643
		0.823	-0.01399	0.823	0.02485	0.823	-0.02841
		0.8235	-0.01486	0.8235	0.01565	0.8235	-0.02874
		0.824	-0.01411	0.824	0.01777	0.824	-0.03219
		0.8245	-0.01232	0.8245	0.02275	0.8245	-0.03948
		0.825	-0.01292	0.825	0.01375	0.825	-0.0251
		0.8255	-0.01264	0.8255	0.01521	0.8255	-0.02431
		0.826	-0.01323	0.826	0.01068	0.826	-0.03234
		0.8265	-0.01194	0.8265	0.01866	0.8265	-0.03411
		0.827	-0.01059	0.827	0.02882	0.827	-0.03824
		0.8275	-0.01025	0.8275	0.02532	0.8275	-0.03467
		0.828	-0.00883	0.828	0.0139	0.828	-0.03625
		0.8285	-0.00678	0.8285	0.01888	0.8285	-0.0331
		0.829	-0.00593	0.829	0.0138	0.829	-0.02554
		0.8295	-0.00488	0.8295	0.00987	0.8295	-0.02473
		0.83	-0.0034	0.83	0.01016	0.83	-0.02536
		0.8305	-0.00379	0.8305	0.00918	0.8305	-0.0301
		0.831	-0.00343	0.831	0.0094	0.831	-0.0247
		0.8315	-0.00297	0.8315	0.01612	0.8315	-0.02446
		0.832	-0.00205	0.832	0.00944	0.832	-0.02196
		0.8325	-0.00326	0.8325	0.01684	0.8325	-0.02188
		0.833	-0.00238	0.833	0.01458	0.833	-0.02355
		0.8335	-0.00206	0.8335	0.0024	0.8335	-0.01754
		0.834	-0.00136	0.834	-0.00426	0.834	-0.01524
		0.8345	-0.0003445	0.8345	0.0022	0.8345	-0.0151
		0.835	0.00187	0.835	2.32024e-05	0.835	-0.0104
		0.8355	0.00232	0.8355	0.00236	0.8355	-0.00847
		0.836	0.00177	0.836	0.000225156	0.836	-0.00214
		0.8365	0.00292	0.8365	-0.00378	0.8365	0.00121
		0.837	0.00439	0.837	-0.0041	0.837	0.00387
		0.8375	0.00555	0.8375	-0.00282	0.8375	0.0126
		0.838	0.0065	0.838	-0.00881	0.838	0.00493
		0.8385	0.00766	0.8385	-0.00298	0.8385	0.0059
		0.839	0.00743	0.839	0.00755	0.839	0.01591
		0.8395	0.00728	0.8395	0.00328	0.8395	0.00987
		0.84	0.00616	0.84	-0.00263	0.84	0.0079
		0.8405	0.00739	0.8405	-0.000442472	0.8405	-0.00154
		0.841	0.00761	0.841	0.00143	0.841	0.00561
		0.8415	0.00765	0.8415	-0.000270899	0.8415	0.00342
		0.842	0.00896	0.842	0.000294213	0.842	0.00729
		0.8425	0.01002	0.8425	0.0045	0.8425	0.01423
		0.843	0.00902	0.843	2.80593e-05	0.843	0.01387
		0.8435	0.00923	0.8435	0.00251	0.8435	0.01316
		0.844	0.00825	0.844	0.000108021	0.844	0.01344
		0.8445	0.00793	0.8445	0.00309	0.8445	0.0231
		0.845	0.00752	0.845	0.000932674	0.845	0.01874
		0.8455	0.00652	0.8455	0.00611	0.8455	0.02364
		0.846	0.00758	0.846	0.000907078	0.846	0.0214
		0.8465	0.0083	0.8465	-0.00824	0.8465	0.01158
		0.847	0.00822	0.847	0.00448	0.847	0.01556
		0.8475	0.00941	0.8475	-0.000681894	0.8475	0.01857
		0.848	0.00912	0.848	0.00228	0.848	0.01038
		0.8485	0.01102	0.8485	0.00577	0.8485	0.02109
		0.849	0.01195	0.849	-0.00631	0.849	0.02352
		0.8495	0.01253	0.8495	-0.00555	0.8495	0.01505
		0.85	0.01133	0.85	-0.00466	0.85	0.01193
		0.8505	0.00989	0.8505	-0.00146	0.8505	0.01958
		0.851	0.0108	0.851	-0.01195	0.851	0.01762
		0.8515	0.00937	0.8515	-0.0096	0.8515	0.01541
		0.852	0.00835	0.852	-0.00233	0.852	0.02086
		0.8525	0.00753	0.8525	-0.000650728	0.8525	0.02225
		0.853	0.00725	0.853	-0.00423	0.853	0.02667
		0.8535	0.00758	0.8535	-0.0132	0.8535	0.02146
		0.854	0.00725	0.854	-0.00841	0.854	0.0169
		0.8545	0.00639	0.8545	-0.00682	0.8545	0.02322
		0.855	0.00623	0.855	-0.00665	0.855	0.0187
		0.8555	0.00804	0.8555	-0.01488	0.8555	0.00818
		0.856	0.00767	0.856	-0.01071	0.856	0.00854
		0.8565	0.00604	0.8565	-0.01111	0.8565	0.01018
		0.857	0.00681	0.857	-0.0189	0.857	0.01738
		0.8575	0.00492	0.8575	-0.01471	0.8575	0.01689
		0.858	0.00397	0.858	-0.0117	0.858	0.01057
		0.8585	0.00379	0.8585	-0.01159	0.8585	0.01409
		0.859	0.00426	0.859	-0.01772	0.859	0.01359
		0.8595	0.00406	0.8595	-0.01798	0.8595	0.0043
		0.86	0.00414	0.86	-0.01167	0.86	0.0033
		0.8605	0.00331	0.8605	-0.00516	0.8605	0.0095
		0.861	0.00118	0.861	-0.01305	0.861	0.00604
		0.8615	0.00285	0.8615	-0.01831	0.8615	0.00268
		0.862	0.00314	0.862	-0.01494	0.862	-0.00649
		0.8625	0.00398	0.8625	-0.00215	0.8625	-0.00293
		0.863	0.00334	0.863	-0.00485	0.863	0.00147
		0.8635	0.0012	0.8635	-0.00485	0.8635	0.00139
		0.864	0.00123	0.864	-0.00894	0.864	-0.00468
		0.8645	0.000583077	0.8645	-0.0103	0.8645	-0.00652
		0.865	-0.000129187	0.865	-0.0134	0.865	-0.0083
		0.8655	-0.000214436	0.8655	-0.01574	0.8655	-0.00385
		0.866	-0.0011	0.866	-0.01285	0.866	0.000995837
		0.8665	0.000635439	0.8665	-0.00632	0.8665	-0.00188
		0.867	0.00256	0.867	-0.01155	0.867	-0.000461121
		0.8675	0.00116	0.8675	-0.00552	0.8675	-0.000439863
		0.868	0.00106	0.868	-0.0027	0.868	0.00519
		0.8685	0.000440942	0.8685	-0.01215	0.8685	0.00418
		0.869	0.000603926	0.869	-0.01234	0.869	0.00802
		0.8695	-0.000972838	0.8695	-0.0178	0.8695	0.00414
		0.87	-0.00333	0.87	-0.02058	0.87	0.00252
		0.8705	-0.00373	0.8705	-0.01547	0.8705	0.000520114
		0.871	-0.00512	0.871	-0.01345	0.871	0.00725
		0.8715	-0.00535	0.8715	-0.0171	0.8715	0.00753
		0.872	-0.00703	0.872	-0.01272	0.872	0.0031
		0.8725	-0.00816	0.8725	-0.01537	0.8725	0.00824
		0.873	-0.00554	0.873	-0.01336	0.873	0.00898
		0.8735	-0.00577	0.8735	-0.01468	0.8735	0.01668
		0.874	-0.00625	0.874	-0.02205	0.874	0.01389
		0.8745	-0.00749	0.8745	-0.02007	0.8745	0.00463
		0.875	-0.00875	0.875	-0.02456	0.875	0.01009
		0.8755	-0.00643	0.8755	-0.02572	0.8755	0.0163
		0.876	-0.00679	0.876	-0.0268	0.876	0.01392
		0.8765	-0.0069	0.8765	-0.0291	0.8765	0.01513
		0.877	-0.00469	0.877	-0.02988	0.877	0.01495
		0.8775	-0.00444	0.8775	-0.02834	0.8775	0.01896
		0.878	-0.00372	0.878	-0.03251	0.878	0.01625
		0.8785	-0.00331	0.8785	-0.03767	0.8785	0.01214
		0.879	-0.00301	0.879	-0.04165	0.879	0.01293
		0.8795	-0.00276	0.8795	-0.04739	0.8795	0.01713
		0.88	-0.00182	0.88	-0.04301	0.88	0.01635
		0.8805	-0.000547986	0.8805	-0.04278	0.8805	0.00944
		0.881	-0.00024129	0.881	-0.04086	0.881	0.008
		0.8815	-0.000471312	0.8815	-0.04512	0.8815	0.00197
		0.882	-0.00109	0.882	-0.04379	0.882	0.00817
		0.8825	-0.00164	0.8825	-0.04074	0.8825	0.01114
		0.883	-0.00271	0.883	-0.04164	0.883	0.00547
		0.8835	-0.00297	0.8835	-0.04072	0.8835	0.0089
		0.884	-0.00394	0.884	-0.04343	0.884	0.00998
		0.8845	-0.00513	0.8845	-0.03697	0.8845	0.00639
		0.885	-0.00577	0.885	-0.05007	0.885	0.00649
		0.8855	-0.00451	0.8855	-0.056	0.8855	0.01174
		0.886	-0.00453	0.886	-0.04734	0.886	0.00278
		0.8865	-0.00366	0.8865	-0.04322	0.8865	0.000315502
		0.887	-0.00283	0.887	-0.04296	0.887	-0.0041
		0.8875	-0.00345	0.8875	-0.03587	0.8875	-0.00626
		0.888	-8.68791e-05	0.888	-0.03309	0.888	-0.00286
		0.8885	-0.000875556	0.8885	-0.03177	0.8885	-0.00039417
		0.889	-0.00292	0.889	-0.03783	0.889	-0.0049
		0.8895	-0.00149	0.8895	-0.03176	0.8895	-0.00293
		0.89	-0.000418467	0.89	-0.03452	0.89	-0.00209
		0.8905	0.000385295	0.8905	-0.02782	0.8905	-0.0082
		0.891	0.00035426	0.891	-0.02292	0.891	-0.00364
		0.8915	-0.00224	0.8915	-0.02248	0.8915	0.00227
		0.892	-0.00401	0.892	-0.02062	0.892	0.00376
		0.8925	-0.00487	0.8925	-0.01978	0.8925	0.00704
		0.893	-0.00463	0.893	-0.02089	0.893	0.00195
		0.8935	-0.00252	0.8935	-0.02284	0.8935	-0.000272354
		0.894	-0.0033	0.894	-0.01297	0.894	-0.00223
		0.8945	-0.00428	0.8945	-0.00371	0.8945	-0.0033
		0.895	-0.00473	0.895	-0.000454231	0.895	-0.00584
		0.8955	-0.00497	0.8955	0.00373	0.8955	0.000289715
		0.896	-0.00599	0.896	0.00261	0.896	-0.00336
		0.8965	-0.0044	0.8965	0.00421	0.8965	-0.00667
		0.897	-0.00129	0.897	0.00162	0.897	-0.00181
		0.8975	-0.000163575	0.8975	0.00934	0.8975	-0.00090187
		0.898	0.000946526	0.898	0.01663	0.898	-0.00972
		0.8985	0.00259	0.8985	0.00858	0.8985	-0.00924
		0.899	0.00342	0.899	-0.000221195	0.899	-0.00682
		0.8995	0.00377	0.8995	0.00512	0.8995	-0.00981
		0.9	0.0027	0.9	0.01265	0.9	-0.00621
		0.9005	0.00269	0.9005	0.01324	0.9005	-0.00567
		0.901	0.00384	0.901	0.01959	0.901	-0.01144
		0.9015	0.00326	0.9015	0.02203	0.9015	-0.01585
		0.902	0.00355	0.902	0.02409	0.902	-0.01726
		0.9025	0.00368	0.9025	0.01646	0.9025	-0.02125
		0.903	0.00294	0.903	0.01378	0.903	-0.01656
		0.9035	0.00282	0.9035	0.02246	0.9035	-0.00992
		0.904	0.003	0.904	0.02245	0.904	-0.01396
		0.9045	0.00238	0.9045	0.01345	0.9045	-0.01041
		0.905	0.00356	0.905	0.02532	0.905	-0.02002
		0.9055	0.00347	0.9055	0.02679	0.9055	-0.02384
		0.906	0.00434	0.906	0.02166	0.906	-0.0197
		0.9065	0.0047	0.9065	0.02523	0.9065	-0.01155
		0.907	0.00506	0.907	0.02792	0.907	-0.0211
		0.9075	0.00644	0.9075	0.02249	0.9075	-0.02186
		0.908	0.0079	0.908	0.01934	0.908	-0.01989
		0.9085	0.00866	0.9085	0.02247	0.9085	-0.0168
		0.909	0.00805	0.909	0.01699	0.909	-0.01805
		0.9095	0.00864	0.9095	0.02113	0.9095	-0.0179
		0.91	0.00843	0.91	0.02163	0.91	-0.01229
		0.9105	0.00871	0.9105	0.02074	0.9105	-0.01056
		0.911	0.00861	0.911	0.01911	0.911	-0.00469
		0.9115	0.00716	0.9115	0.01485	0.9115	-0.01108
		0.912	0.00737	0.912	0.02304	0.912	-0.00849
		0.9125	0.00688	0.9125	0.02481	0.9125	-0.01058
		0.913	0.00772	0.913	0.0242	0.913	-0.01682
		0.9135	0.00633	0.9135	0.02394	0.9135	-0.01513
		0.914	0.006	0.914	0.02139	0.914	-0.0093
		0.9145	0.00559	0.9145	0.0267	0.9145	-0.00621
		0.915	0.00494	0.915	0.02329	0.915	-0.0076
		0.9155	0.00515	0.9155	0.01977	0.9155	-0.00969
		0.916	0.00448	0.916	0.02172	0.916	-0.0123
		0.9165	0.00341	0.9165	0.03089	0.9165	-0.01252
		0.917	0.00275	0.917	0.01719	0.917	-0.01202
		0.9175	0.0034	0.9175	0.02488	0.9175	-0.01854
		0.918	0.00183	0.918	0.02761	0.918	-0.01831
		0.9185	0.002	0.9185	0.02839	0.9185	-0.01987
		0.919	0.00208	0.919	0.02282	0.919	-0.01837
		0.9195	0.00122	0.9195	0.02337	0.9195	-0.01698
		0.92	0.00167	0.92	0.03477	0.92	-0.02324
		0.9205	0.0014	0.9205	0.02599	0.9205	-0.01945
		0.921	0.00139	0.921	0.02756	0.921	-0.00914
		0.9215	0.00104	0.9215	0.02579	0.9215	-0.01115
		0.922	0.00165	0.922	0.03211	0.922	-0.00968
		0.9225	0.00233	0.9225	0.03143	0.9225	-0.01586
		0.923	0.0016	0.923	0.02547	0.923	-0.01641
		0.9235	0.00090032	0.9235	0.02358	0.9235	-0.00908
		0.924	0.00069842	0.924	0.02232	0.924	-0.00575
		0.9245	0.00183	0.9245	0.02943	0.9245	-0.0047
		0.925	0.0024	0.925	0.0244	0.925	0.00311
		0.9255	0.0025	0.9255	0.0225	0.9255	-0.000974203
		0.926	0.00142	0.926	0.02505	0.926	0.00131
		0.9265	0.00070571	0.9265	0.02729	0.9265	-0.00291
		0.927	0.00121	0.927	0.0229	0.927	-0.00203
		0.9275	0.00113	0.9275	0.02685	0.9275	-0.00396
		0.928	0.00231	0.928	0.02663	0.928	-0.00532
		0.9285	0.00183	0.9285	0.03039	0.9285	-0.00232
		0.929	0.00204	0.929	0.02746	0.929	-0.00334
		0.9295	0.00133	0.9295	0.02541	0.9295	-0.00231
		0.93	0.0012	0.93	0.0187	0.93	0.00335
		0.9305	0.00227	0.9305	0.01996	0.9305	-0.000825542
		0.931	0.00196	0.931	0.01485	0.931	-0.00349
		0.9315	-0.00013081	0.9315	0.02232	0.9315	-0.01171
		0.932	-0.000148978	0.932	0.01246	0.932	-0.0061
		0.9325	0.000579595	0.9325	0.00871	0.9325	-0.00804
		0.933	-0.00105	0.933	0.01521	0.933	-0.00572
		0.9335	-0.00098146	0.9335	0.01443	0.9335	-0.00472
		0.934	-0.000614488	0.934	0.01592	0.934	-0.00394
		0.9345	-0.000139828	0.9345	0.01584	0.9345	-0.00808
		0.935	5.37742e-05	0.935	0.01242	0.935	-0.00171
		0.9355	0.000858726	0.9355	0.00635	0.9355	0.00376
		0.936	0.00249	0.936	0.01409	0.936	-0.00102
		0.9365	0.00234	0.9365	0.01386	0.9365	-0.00317
		0.937	0.00346	0.937	0.00866	0.937	0.00363
		0.9375	0.00367	0.9375	0.00831	0.9375	0.0039
		0.938	0.00251	0.938	0.01634	0.938	0.00098593
		0.9385	0.00178	0.9385	0.01221	0.9385	0.000687552
		0.939	0.00134	0.939	0.02144	0.939	0.00831
		0.9395	-0.0021	0.9395	0.01197	0.9395	0.00394
		0.94	-0.00161	0.94	0.00973	0.94	0.00332
		0.9405	-0.00154	0.9405	0.01009	0.9405	0.006
		0.941	-0.00342	0.941	0.00647	0.941	0.00707
		0.9415	-0.00483	0.9415	0.00316	0.9415	0.00617
		0.942	-0.00501	0.942	0.00711	0.942	0.00851
		0.9425	-0.0046	0.9425	0.01146	0.9425	0.00993
		0.943	-0.00303	0.943	0.01209	0.943	0.01506
		0.9435	0.00542	0.9435	0.00351	0.9435	0.01684
		0.944	0.00559	0.944	-0.00405	0.944	0.00607
		0.9445	0.00406	0.9445	0.00779	0.9445	0.01036
		0.945	0.00213	0.945	0.00784	0.945	0.01328
		0.9455	0.00175	0.9455	0.000489726	0.9455	0.01112
		0.946	0.00136	0.946	0.0011	0.946	0.01303
		0.9465	0.000366275	0.9465	-0.00707	0.9465	0.01409
		0.947	-0.000207371	0.947	0.0018	0.947	0.0135
		0.9475	0.000475742	0.9475	0.00593	0.9475	0.00754
		0.948	0.000311275	0.948	0.00352	0.948	0.00238
		0.9485	7.15402e-05	0.9485	0.000450663	0.9485	0.00247
		0.949	-7.23907e-05	0.949	0.00383	0.949	0.01553
		0.9495	-0.000318424	0.9495	0.00209	0.9495	0.01429
		0.95	0.000280896	0.95	-0.000110306	0.95	0.00546
		0.9505	0.000477206	0.9505	0.00817	0.9505	0.0058
		0.951	0.000575096	0.951	0.0069	0.951	0.01453
		0.9515	-0.00158	0.9515	-0.00327	0.9515	0.00911
		0.952	-0.00313	0.952	-0.00246	0.952	0.00704
		0.9525	-0.00523	0.9525	0.000175628	0.9525	0.01013
		0.953	-0.00547	0.953	-0.00118	0.953	0.00849
		0.9535	-0.00615	0.9535	-0.01296	0.9535	0.01507
		0.954	-0.00844	0.954	-0.01189	0.954	0.01629
		0.9545	-0.00876	0.9545	-0.01377	0.9545	0.01692
		0.955	-0.00962	0.955	-0.00662	0.955	0.0149
		0.9555	-0.01104	0.9555	-0.00798	0.9555	0.01681
		0.956	-0.01167	0.956	-0.00995	0.956	0.01868
		0.9565	-0.01197	0.9565	-0.0064	0.9565	0.0145
		0.957	-0.01123	0.957	-0.00629	0.957	0.0198
		0.9575	-0.01175	0.9575	-0.00859	0.9575	0.01952
		0.958	-0.01254	0.958	-0.01073	0.958	0.02185
		0.9585	-0.01203	0.9585	-0.01303	0.9585	0.01925
		0.959	-0.0112	0.959	-0.000297454	0.959	0.01777
		0.9595	-0.01141	0.9595	-0.00443	0.9595	0.02476
		0.96	-0.01332	0.96	-0.00449	0.96	0.01752
		0.9605	-0.01382	0.9605	0.00226	0.9605	0.01351
		0.961	-0.01417	0.961	-0.00412	0.961	0.01837
		0.9615	-0.01394	0.9615	-0.0013	0.9615	0.01088
		0.962	-0.01418	0.962	0.00191	0.962	0.01764
		0.9625	-0.01488	0.9625	0.00418	0.9625	0.02156
		0.963	-0.01474	0.963	0.00527	0.963	0.01819
		0.9635	-0.01607	0.9635	0.00645	0.9635	0.01739
		0.964	-0.0165	0.964	0.00886	0.964	0.01818
		0.9645	-0.01644	0.9645	0.01252	0.9645	0.02307
		0.965	-0.01789	0.965	0.0113	0.965	0.0206
		0.9655	-0.0195	0.9655	0.00634	0.9655	0.02022
		0.966	-0.01779	0.966	0.00279	0.966	0.01413
		0.9665	-0.01803	0.9665	0.01185	0.9665	0.0116
		0.967	-0.01775	0.967	0.00831	0.967	0.01793
		0.9675	-0.01719	0.9675	-0.00132	0.9675	0.01409
		0.968	-0.01626	0.968	0.01105	0.968	0.01362
		0.9685	-0.01673	0.9685	0.00873	0.9685	0.0174
		0.969	-0.01812	0.969	0.00656	0.969	0.01442
		0.9695	-0.0165	0.9695	0.00535	0.9695	0.0153
		0.97	-0.01651	0.97	0.00956	0.97	0.01978
		0.9705	-0.01584	0.9705	0.00549	0.9705	0.0119
		0.971	-0.01526	0.971	0.01203	0.971	0.01299
		0.9715	-0.01511	0.9715	0.00704	0.9715	0.01755
		0.972	-0.01491	0.972	0.0076	0.972	0.01872
		0.9725	-0.01491	0.9725	0.01422	0.9725	0.01611
		0.973	-0.01254	0.973	0.0134	0.973	0.00534
		0.9735	-0.01013	0.9735	0.00795	0.9735	-0.00327
		0.974	-0.01051	0.974	0.01337	0.974	0.00103
		0.9745	-0.01028	0.9745	0.0057	0.9745	-0.00125
		0.975	-0.00853	0.975	0.00526	0.975	-0.00387
		0.9755	-0.00865	0.9755	0.00801	0.9755	-0.000695327
		0.976	-0.00881	0.976	0.00207	0.976	0.00127
		0.9765	-0.00953	0.9765	0.00489	0.9765	-0.00852
		0.977	-0.00811	0.977	0.00999	0.977	-0.01246
		0.9775	-0.00707	0.9775	0.01332	0.9775	-0.00383
		0.978	-0.0074	0.978	0.00731	0.978	-0.00787
		0.9785	-0.00953	0.9785	0.01104	0.9785	-0.0137
		0.979	-0.00937	0.979	0.01184	0.979	-0.0157
		0.9795	-0.00836	0.9795	0.01119	0.9795	-0.01666
		0.98	-0.00894	0.98	0.01943	0.98	-0.01968
		0.9805	-0.0081	0.9805	0.02225	0.9805	-0.00779
		0.981	-0.00765	0.981	0.01728	0.981	-0.01247
		0.9815	-0.00887	0.9815	0.00912	0.9815	-0.01945
		0.982	-0.00878	0.982	0.01359	0.982	-0.01161
		0.9825	-0.00843	0.9825	0.01667	0.9825	-0.0136
		0.983	-0.00683	0.983	0.01992	0.983	-0.01765
		0.9835	-0.00736	0.9835	0.01789	0.9835	-0.01419
		0.984	-0.00744	0.984	0.01382	0.984	-0.02337
		0.9845	-0.00846	0.9845	0.01642	0.9845	-0.01797
		0.985	-0.00751	0.985	0.01377	0.985	-0.01326
		0.9855	-0.00625	0.9855	0.01773	0.9855	-0.01209
		0.986	-0.00561	0.986	0.0137	0.986	-0.01948
		0.9865	-0.00353	0.9865	0.00824	0.9865	-0.01682
		0.987	-0.00124	0.987	0.02774	0.987	-0.01088
		0.9875	0.000314927	0.9875	0.0345	0.9875	-0.01778
		0.988	0.00156	0.988	0.03116	0.988	-0.01638
		0.9885	0.00379	0.9885	0.03163	0.9885	-0.00729
		0.989	0.00494	0.989	0.03065	0.989	-0.00481
		0.9895	0.00518	0.9895	0.03532	0.9895	-0.01287
		0.99	0.00614	0.99	0.03406	0.99	-0.00686
		0.9905	0.00569	0.9905	0.04546	0.9905	-0.01048
		0.991	0.00578	0.991	0.04845	0.991	-0.01206
		0.9915	0.00629	0.9915	0.04825	0.9915	-0.01362
		0.992	0.00688	0.992	0.05117	0.992	-0.00993
		0.9925	0.00644	0.9925	0.05458	0.9925	-0.00985
		0.993	0.00778	0.993	0.0562	0.993	-0.00839
		0.9935	0.00902	0.9935	0.05955	0.9935	-0.01014
		0.994	0.00918	0.994	0.05998	0.994	-0.01865
		0.9945	0.00898	0.9945	0.0625	0.9945	-0.0175
		0.995	0.00889	0.995	0.06382	0.995	-0.00535
		0.9955	0.00887	0.9955	0.06	0.9955	-0.00999
		0.996	0.00965	0.996	0.06607	0.996	-0.00625
		0.9965	0.01076	0.9965	0.06737	0.9965	-0.00916
		0.997	0.01221	0.997	0.06499	0.997	-0.00458
		0.9975	0.0125	0.9975	0.0686	0.9975	-0.000477981
		0.998	0.01212	0.998	0.06762	0.998	-0.00664
		0.9985	0.01227	0.9985	0.06264	0.9985	-0.01033
[truncated: 138,003 more rows]

[truncated: 25 more sheets: Fig. 5b, Fig. 5c, Fig. 5d, Supplementary Fig. 5b, Supplementary Fig. 5c, Supplementary Fig. 5d, Supplementary Fig. 7a, Supplementary Fig. 7b, Supplementary Fig. 7c, Supplementary Fig. 7d, Supplementary Fig. 8, Supplementary Fig. 9, Supplementary Fig. 10a, Supplementary Fig. 10b, Supplementary Fig. 11a, Supplementary Fig. 11b, Supplementary Fig. 12a, Supplementary Fig. 12b, Supplementary Fig. 13a, Supplementary Fig. 13b …]
